# Supplementary material for: Construction of a mammalian embryo model from stem cells organized by a morphogen signalling centre
Source: Nat Commun. 2021 Jun 2;12:3277. doi: 10.1038/s41467-021-23653-4 (PMC8172561; doi:10.1038/s41467-021-23653-4)
Supplement: Supplementary file 5 — Supplementary Data 1 [file 41467_2021_23653_MOESM5_ESM.xlsx]

## Sheet: Feuil1
Supplementary Data 1 - Differentially Expressed Genes (DEG) markers for the 20 embryoid cell clusters
gene Name	p_val	avg_logFC	pct.1	pct.2	p_val_adj	cluster name
Grhl2	2.79911839535725e-85	0.267846325801481	265	5	5.80593137565e-81	Definitve endoderm
Ppp2r2b	4.57760013348618e-74	0.748072704939411	441	17	9.49485819687703e-70	Definitve endoderm
Cldn6	1.57889250303468e-68	1.28930634902315	735	55	3.27493882979454e-64	Definitve endoderm
Fxyd3	2.8744899676571e-65	0.397264241956397	294	8	5.96226709091436e-61	Definitve endoderm
Cldn7	9.10387566640359e-59	0.833793021499766	588	39	1.88832589072543e-54	Definitve endoderm
Krt8	9.34681150789759e-57	1.38873345034496	882	99	1.93871564296812e-52	Definitve endoderm
Krt18	4.07050645267496e-56	1.70706383695156	971	129	8.4430444841384e-52	Definitve endoderm
Cdh1	4.95992758536208e-44	0.454675924093685	412	25	1.0287881797558e-39	Definitve endoderm
Pls1	2.0241282517103e-41	0.273471960445838	294	14	4.19844681969751e-37	Definitve endoderm
Rab25	4.06004909524622e-41	0.375583104182164	294	14	8.42135383335971e-37	Definitve endoderm
Epcam	1.29521374694901e-38	1.77753162525333	882	155	2.68653235392164e-34	Definitve endoderm
Mapk13	8.03753777139833e-33	0.284133087983165	294	17	1.66714608454344e-28	Definitve endoderm
Perp	1.34175287520013e-23	0.38738743717502	353	35	2.7830638137401e-19	Definitve endoderm
Krt7	2.16189518743953e-23	0.351517703097715	294	24	4.48420299778708e-19	Definitve endoderm
Cldn3	2.29406801087362e-21	0.386818310350743	353	38	4.75835586815405e-17	Definitve endoderm
Spint2	8.04585264596952e-20	0.712850985653628	735	187	1.668870755827e-15	Definitve endoderm
Krt19	1.53683032644732e-19	0.951225388611274	529	89	3.18769346311703e-15	Definitve endoderm
Foxa1	2.16910379277228e-17	0.358421486306621	294	33	4.49915508696825e-13	Definitve endoderm
Ppm1h	2.86323281138543e-17	0.340200723615347	382	53	5.93891749737566e-13	Definitve endoderm
Espn	2.40101754526005e-15	0.597951270725339	559	123	4.9801905923784e-11	Definitve endoderm
Pax9	1.01456102722231e-14	0.429419793849359	441	81	2.10440248266452e-10	Definitve endoderm
Igfbp5	1.10392155867539e-14	1.50222907131927	941	561	2.28975409700449e-10	Definitve endoderm
Vim	1.62440488435402e-13	-1.30306435295102	559	958	3.36934061112711e-09	Definitve endoderm
Col18a1	1.74339376870013e-13	0.755511704760628	765	303	3.6161473550378e-09	Definitve endoderm
Pawr	1.47378367927519e-12	0.335481188784937	529	131	3.05692210755259e-08	Definitve endoderm
Pdgfa	1.34349660008063e-11	0.652828224385057	676	254	2.78668064788724e-07	Definitve endoderm
Chchd10	6.37589349992179e-11	0.652024612632217	559	182	1.32248782975378e-06	Definitve endoderm
Cnksr2	4.06009795914842e-10	0.252252317640872	324	63	8.42145518686564e-06	Definitve endoderm
Eno3	4.45244945484715e-10	0.544890577196202	618	228	9.23527065924396e-06	Definitve endoderm
Mmp11	5.08106113632455e-10	0.346608011911235	471	122	1.05391370089644e-05	Definitve endoderm
Hoxb9	7.92816892836666e-10	-0.798990560967017	59	617	1.64446079912181e-05	Definitve endoderm
Eya1	1.00103799386601e-09	0.450924211702545	471	134	2.07635300687688e-05	Definitve endoderm
Fam174b	3.82244689338636e-09	0.348117420727384	353	81	7.92851934626198e-05	Definitve endoderm
Tspan12	3.94799875928954e-09	0.650403343694031	618	233	8.18893902651837e-05	Definitve endoderm
Igfbp2	4.92291523552306e-09	0.807728050021603	824	473	0.000102111107815219	Definitve endoderm
Hoxb2	5.25131076403833e-09	-0.68350975220149	59	587	0.000108922687867683	Definitve endoderm
Irx1	1.34099282934924e-08	0.398231483803186	529	171	0.00027814873266362	Definitve endoderm
Sdc4	3.90092812662135e-08	0.379018408217499	529	185	0.000809130512023801	Definitve endoderm
Tes	5.82821187810688e-08	0.313971003481725	412	119	0.00120888770775693	Definitve endoderm
Fam3c	9.40515813637181e-08	0.689534284225056	647	329	0.00195081790064624	Definitve endoderm
Etl4	1.87321624972376e-07	0.265054936888675	353	96	0.00388542514517703	Definitve endoderm
Hist3h2ba	2.58644197710862e-07	0.382971794675287	676	291	0.00536479794891871	Definitve endoderm
Cmtm8	9.26843991356033e-07	0.459834909638632	0.5	198	0.0192245980687068	Definitve endoderm
Hoxb5os	9.8408966100904e-07	-0.751117769774511	206	647	0.0204119877486495	Definitve endoderm
S100a11	1.05136433812804e-06	0.343520696393917	647	291	0.0218073991014517	Definitve endoderm
Zdhhc21	1.69515293240325e-06	0.269107699332502	412	138	0.0351608621239082	Definitve endoderm
Cd9	1.85375225682714e-06	0.337501688137388	559	216	0.0384505293111085	Definitve endoderm
Cd2ap	1.93220198183328e-06	0.393013446695239	647	348	0.0400777335071858	Definitve endoderm
Hoxc9	2.62901857262153e-06	-0.565279613408449	88	506	0.0545311032333157	Definitve endoderm
Pak4	5.18936204394065e-06	0.322123054578935	529	231	0.107637747515417	Definitve endoderm
Carhsp1	5.35428163573966e-06	-0.466661500717054	265	648	0.111058509688512	Definitve endoderm
Col2a1	6.04266179104368e-06	0.561886314044741	588	283	0.125336890869828	Definitve endoderm
Emb	6.39357399156299e-06	0.373119280600644	529	244	0.132615511733	Definitve endoderm
Acat2	6.74414567763069e-06	-0.489386606767548	382	776	0.139887069645416	Definitve endoderm
Nectin2	1.12552279723145e-05	0.329779835768167	559	246	0.233455938601748	Definitve endoderm
Gas1	1.23080995074369e-05	-0.539203487046685	118	0.5	0.255294599983255	Definitve endoderm
Vamp8	1.29238109756961e-05	0.388889641553531	559	265	0.268065687257888	Definitve endoderm
Efnb2	1.30588025745687e-05	0.464736748511379	588	312	0.270865683001704	Definitve endoderm
Sparcl1	1.33022646500761e-05	-0.53855651613261	0	375	0.275915573371879	Definitve endoderm
Cdh2	1.39243363851112e-05	-0.476282951297595	324	0.67	0.288818585299977	Definitve endoderm
Nectin3	1.79911415456451e-05	-0.433410648555023	176	568	0.373172257939772	Definitve endoderm
Chmp2b	4.42387526030381e-05	0.393948241988246	706	453	0.917600206492216	Definitve endoderm
Cd151	4.97254371828866e-05	0.288658032543025	559	279	1	Definitve endoderm
Hoxb4	5.43361179986297e-05	-0.422718085073525	118	448	1	Definitve endoderm
Notch1	5.93097706061155e-05	-0.422134865190654	59	397	1	Definitve endoderm
Pdcd4	6.345565357065e-05	0.436834578353358	765	498	1	Definitve endoderm
Tagln3	7.54557897384354e-05	-0.465751408437476	0	327	1	Definitve endoderm
Ssx2ip	8.4745055859024e-05	0.288901354377569	0.5	241	1	Definitve endoderm
Ncam1	9.50945936760703e-05	-0.432815767168603	176	0.56	1	Definitve endoderm
Pik3r1	0.000119406810599571	0.271952648200319	529	244	1	Definitve endoderm
Hoxa7	0.000124341555046247	-0.410372970631735	88	415	1	Definitve endoderm
Akr1b3	0.0001677728152789	-0.38125076953724	235	531	1	Definitve endoderm
Wtip	0.000176293443313546	0.369049663865714	647	383	1	Definitve endoderm
Hoxa9	0.000193602292355527	-0.416999782147632	118	437	1	Definitve endoderm
Skap2	0.000200640438516363	-0.372313838480884	176	511	1	Definitve endoderm
Rac3	0.000214042826982703	0.284878265167907	559	0.3	1	Definitve endoderm
Hoxb3os	0.000245854148426113	-0.345406965281204	88	414	1	Definitve endoderm
Sox12	0.000257410466323019	0.282154020895422	559	307	1	Definitve endoderm
Med4	0.000285870511491536	-0.295514767263526	353	655	1	Definitve endoderm
Sfrp2	0.000304867127691119	-0.756151988013574	265	536	1	Definitve endoderm
Fabp7	0.000341998859096699	-1.11856993781043	294	582	1	Definitve endoderm
Ndn	0.00035867189893355	-0.397724332015327	0.5	0.8	1	Definitve endoderm
Mllt3	0.000410964644355074	-0.419247717821643	294	576	1	Definitve endoderm
Hdgfl3	0.000435164579665727	-0.308565759777923	206	541	1	Definitve endoderm
Fbln1	0.000455745057143283	-0.373680272776689	147	421	1	Definitve endoderm
Sesn3	0.000509882086197132	0.262289622151551	559	302	1	Definitve endoderm
Gm11627	0.000513075008912991	-0.29751115416806	0	269	1	Definitve endoderm
Plgrkt	0.000514500060297006	-0.321964077381487	206	484	1	Definitve endoderm
Hoxb8	0.000612362314048381	-0.272882426732098	29	299	1	Definitve endoderm
Peg12	0.000647801178374678	-0.365049636615631	176	459	1	Definitve endoderm
Hoxb3	0.000655038669297408	-0.280376944692172	59	344	1	Definitve endoderm
Foxd1	0.000728110579089596	-0.535921518363504	59	349	1	Definitve endoderm
Hoxc6	0.000750161109943807	-0.280217839478732	147	0.47	1	Definitve endoderm
Psat1	0.0008542422903039	-0.373633101661482	294	577	1	Definitve endoderm
Hoxc8	0.000874820857763268	-0.253962375109239	0	251	1	Definitve endoderm
Sdhaf1	0.00088812210859686	-0.324661560805081	235	541	1	Definitve endoderm
Zeb2	0.00102657102130265	-0.364913365703538	206	496	1	Definitve endoderm
Sulf2	0.00103108911708965	-0.283372123874192	88	377	1	Definitve endoderm
Nr2f1	0.00104211742378583	-0.463677455206997	118	394	1	Definitve endoderm
Adgra3	0.00119399775044607	-0.259170113359933	88	367	1	Definitve endoderm
Tmem50a	0.00120081889493406	-0.355654020146254	441	717	1	Definitve endoderm
Pantr1	0.00127685999980227	-0.557057486200877	118	397	1	Definitve endoderm
Gcsh	0.00134169766029138	-0.322504310132751	618	875	1	Definitve endoderm
Rangrf	0.00144188263596101	-0.305574328259293	265	524	1	Definitve endoderm
Nt5c3b	0.00147147431002494	-0.283402510476122	235	486	1	Definitve endoderm
Hoxaas3	0.00160980357916861	-0.592038941207307	147	401	1	Definitve endoderm
Asns	0.00165751710723358	-0.399356661616532	353	604	1	Definitve endoderm
Klhl24	0.00167542582639624	-0.320446036203018	235	509	1	Definitve endoderm
Gng12	0.00172395532440288	-0.26511122796673	88	361	1	Definitve endoderm
Msmo1	0.00173525162102625	-0.430801094776279	412	664	1	Definitve endoderm
Jmjd1c	0.00189264130058325	-0.273913904338259	147	415	1	Definitve endoderm
Med22	0.0020226185691371	-0.2666430299711	147	405	1	Definitve endoderm
Fez1	0.00203186810214243	-0.371854638496651	118	392	1	Definitve endoderm
D10Wsu102e	0.00273014144298946	-0.310235510367912	324	603	1	Definitve endoderm
Oat	0.00274676658471642	-0.290736170251035	294	594	1	Definitve endoderm
Ccnd1	0.00342055474662408	-0.402702215474458	324	594	1	Definitve endoderm
Spag9	0.00401729757801004	-0.276920895333492	235	524	1	Definitve endoderm
Wls	0.00549769352149642	-0.280176856153611	265	517	1	Definitve endoderm
Epcam	0	1.80948320504574	0.89	126	0	Gut
Krt19	0	1.42128800802014	0.81	59	0	Gut
Krt18	0	1.16484705325244	831	102	0	Gut
Cldn6	0	1.07608771692789	766	26	0	Gut
Cldn7	0	0.905060477630363	631	15	0	Gut
Sox17	0	0.555984078068603	528	28	0	Gut
Gpx2	0	0.513693927262983	352	6	0	Gut
Tmprss2	0	0.434182038300089	428	13	0	Gut
Krt7	0	0.414618641601122	414	8	0	Gut
Esrp1	0	0.306514102349998	317	5	0	Gut
Cldn3	1.27896447458224e-304	0.6272432356244	452	0.02	2.65282811317849e-300	Gut
Crb3	3.24662496664318e-302	0.333730739014884	334	8	6.73414950581128e-298	Gut
Car8	7.98385242715619e-259	0.367320291379124	334	11	1.65601067044074e-254	Gut
Krt8	7.28266776262778e-242	0.944161878961315	666	77	1.51057094732425e-237	Gut
Cpn1	2.45748998253729e-226	0.346576379477295	321	13	5.09732572177885e-222	Gut
Mapk13	5.76222407659381e-210	0.289628787189237	259	8	1.19520051796709e-205	Gut
Cd9	7.38637302063288e-204	1.42744138841264	841	189	1.53208149193967e-199	Gut
Trh	5.05082690535825e-184	1.0717688022183	462	45	1.04764251670941e-179	Gut
Igfbp2	6.39617581275607e-176	1.65035879147779	983	452	1.32669478708186e-171	Gut
Cpm	1.33445711030278e-168	0.325580133461361	324	21	2.76793093819002e-164	Gut
Espn	1.06239935620944e-166	0.765431717719065	621	103	2.20362874464961e-162	Gut
Cobl	1.76300187413884e-166	0.488564147697754	455	47	3.65681848733878e-162	Gut
Spint2	2.65299618438979e-165	0.796989991688046	741	164	5.50284468566131e-161	Gut
Mnx1	7.09115286685487e-162	0.283138982017122	345	26	1.47084692764304e-157	Gut
Cdh1	4.04364239403425e-161	0.296836264054529	279	16	8.38732305370585e-157	Gut
Foxa2	1.26791940921959e-157	0.342634429397454	379	33	2.62991843860327e-153	Gut
Apela	1.96064804842717e-125	1.11664226015184	755	214	4.06677618204765e-121	Gut
Foxa1	3.00149328701822e-120	0.289035222857934	276	23	6.22569737593319e-116	Gut
Pla2g7	7.74589282585571e-119	0.41524770136504	424	61	1.60665308993899e-114	Gut
Tagln2	1.11038037676757e-112	0.837907761301812	0.9	382	2.30315097749129e-108	Gut
Fgf8	1.77548564451196e-111	0.899863777650503	0.61	137	3.68271232384672e-107	Gut
Igfbp5	2.06827624337527e-111	1.39958637609022	983	543	4.29001858400898e-107	Gut
Slc2a3	4.60620181946523e-106	0.935751998857904	0.8	285	9.55418381393479e-102	Gut
Emb	1.50185712612545e-105	0.626783570604566	734	223	3.11515205100942e-101	Gut
Cmtm8	2.17242492932786e-104	0.542063567698568	666	178	4.50604378841185e-100	Gut
Fbln2	9.94090827793446e-104	0.404167487972126	369	52	2.06194319500916e-99	Gut
Rbp4	1.98639119908968e-96	0.652773177227968	503	109	4.12017262515181e-92	Gut
Fndc3b	2.49349417730828e-96	0.618360829864135	624	176	5.17200562257284e-92	Gut
Dsp	3.48775632024895e-96	0.400372017647466	483	94	7.23430415946037e-92	Gut
Frem1	1.47810066992676e-95	0.43919068130266	528	117	3.0658764095621e-91	Gut
Vim	1.72583400373201e-95	-1.23266984215969	0.69	968	3.57972489054094e-91	Gut
Ifitm1	3.41459600270127e-95	0.83174922950757	938	445	7.08255502880297e-91	Gut
Arl4a	1.14804965621016e-93	1.1905129576982	883	493	2.38128459691112e-89	Gut
Gprc5c	1.73874525875719e-90	0.387072359258518	438	82	3.60650541571416e-86	Gut
Rgs17	3.22199843590209e-82	0.309467296338355	362	63	6.68306915574811e-78	Gut
Pax9	1.10859911267811e-78	0.357202780345851	376	69	2.29945627951694e-74	Gut
Atp8a1	3.72495791305579e-75	0.314684318291383	414	87	7.72630770326033e-71	Gut
Itga6	1.1796675733389e-74	0.524885457314151	607	192	2.44686648061954e-70	Gut
Gpc3	6.57754508321935e-74	0.749463233767611	948	615	1.36431440116136e-69	Gut
Epha5	1.31648620776646e-70	0.549057610494004	562	169	2.73065569214918e-66	Gut
Emp2	8.24117796484908e-66	0.294925476818939	345	69	1.709385133469e-61	Gut
Tpd52	1.08921046751267e-62	0.590500631886711	0.81	449	2.25924035171479e-58	Gut
Crabp2	3.31489419036418e-59	-1.05498143001555	262	715	6.87575352965339e-55	Gut
Tln2	6.1535654574632e-57	0.567291218237038	0.69	323	1.27637254718702e-52	Gut
Cystm1	6.78882448283197e-57	0.397789100935505	0.61	229	1.40813797422901e-52	Gut
Slc2a1	5.29713731104519e-56	0.605492701684259	941	654	1.09873222105699e-51	Gut
Cdx2	2.70212709925657e-55	0.428346156674514	672	254	5.60475202927797e-51	Gut
Nav2	2.01945060033148e-50	0.286306872430874	407	113	4.18874443520756e-46	Gut
Kitl	2.7663975326739e-50	0.404437316661705	503	174	5.7380617622722e-46	Gut
Vegfa	8.32443176007702e-49	0.427032658021676	607	264	1.72665363567517e-44	Gut
Selenop	8.55664896576846e-49	0.449876630017191	621	255	1.77482012847969e-44	Gut
Tyro3	1.34175419374371e-45	0.31533132078305	438	142	2.78306654866321e-41	Gut
Acot1	5.56849609417263e-45	0.36484852658242	579	234	1.15501745985329e-40	Gut
1500009L16Rik	1.12165183652889e-44	0.53403327052848	0.79	509	2.32653023932823e-40	Gut
Tubb2b	7.46679506429826e-44	-0.838079672375629	479	772	1.54876263223675e-39	Gut
Id1	1.80028520229446e-43	-0.920075121946654	593	847	3.73415156659916e-39	Gut
Wnt5a	1.19783548949812e-42	0.421967157722068	569	237	2.484550372317e-38	Gut
Ezr	1.37339564095224e-42	0.43860683995485	683	346	2.84869723846313e-38	Gut
Hoxaas3	5.1775530029423e-42	0.583064616814334	734	385	1.07392804387029e-37	Gut
Bnip3	1.78552225000851e-40	0.571404279017812	755	0.46	3.70353025096766e-36	Gut
Ptpn14	1.15736122518349e-39	0.296653165162907	0.39	128	2.40059865327559e-35	Gut
Hook1	5.08796939950102e-38	0.318416161280291	483	188	1.0553466128445e-33	Gut
Nr2f2	2.58308817948563e-37	-0.565245692110753	179	565	5.3578415018891e-33	Gut
Hist3h2ba	5.0278676417302e-37	0.344945388621015	0.61	279	1.04288030624768e-32	Gut
Cd2ap	1.62686276526405e-36	0.420524258167396	634	337	3.37443874771069e-32	Gut
Fabp7	9.5590328699817e-35	-1.20709271043581	259	595	1.9827345978916e-30	Gut
Slc16a1	7.26517450456092e-33	0.288702935087259	569	265	1.50694249573603e-28	Gut
Sdc4	2.55325340817925e-32	0.358317339106049	434	175	5.2959582192454e-28	Gut
Vamp8	4.35583100893033e-32	0.326078642598803	545	254	9.0348646787233e-28	Gut
Slc16a3	6.6533716027409e-32	0.393714606286384	762	454	1.38004233784052e-27	Gut
Meis2	7.38647788103822e-32	-0.56773983583452	228	558	1.53210324208495e-27	Gut
Jun	9.20388448857771e-31	0.516884324765128	793	536	1.90906972062079e-26	Gut
Fn1	1.63462626529465e-30	0.447816784059617	762	504	3.39054179947417e-26	Gut
Ramp2	1.98297119011425e-30	0.330733068970298	572	273	4.11307884253498e-26	Gut
Txnip	3.91782664582984e-30	0.391549712671784	597	307	8.12635602878025e-26	Gut
Ero1l	1.93732612886235e-29	0.499986923358466	638	0.37	4.01840185648629e-25	Gut
Pgm2	2.20597129350099e-29	0.340747998758269	579	301	4.57562565697976e-25	Gut
Ckb	3.22763160623343e-29	-0.948376946342268	321	604	6.69475347764938e-25	Gut
Ptch1	1.26620714477923e-28	0.41222975691055	686	423	2.62636685970108e-24	Gut
Nr2f1	1.41094198743012e-27	-0.533343930834953	93	406	2.92657587032756e-23	Gut
Ociad2	1.52987873021098e-27	0.284545484529785	531	259	3.17327446220361e-23	Gut
Stk38l	2.3027009671876e-27	0.250273201716937	472	0.21	4.77626234614053e-23	Gut
Zeb2	4.59313444875007e-25	-0.391463500725288	203	508	9.52707947359739e-21	Gut
Loxl2	7.51117019634001e-25	0.344482149991369	517	265	1.55796692212484e-20	Gut
Rbp1	1.20117088795086e-24	0.306352343968069	724	0.46	2.49146865578768e-20	Gut
Irx3	3.84878327767713e-24	-0.408508478707885	103	398	7.98314627455791e-20	Gut
Sparcl1	4.54862442046192e-24	-0.420112535303867	86	387	9.43475677292211e-20	Gut
Fez1	4.70767427301747e-24	-0.460168621821298	117	403	9.76465797709283e-20	Gut
Pantr1	1.87770244461419e-23	-0.716204064866645	128	408	3.89473041061875e-19	Gut
Cox6b2	2.57440318571976e-22	0.316578990898309	728	475	5.33982708781994e-18	Gut
Hdgfl3	3.05985987361067e-22	-0.33348762403604	269	551	6.34676134984325e-18	Gut
Crabp1	3.4085490353693e-22	-1.01242203720175	248	519	7.07001240916299e-18	Gut
Peg12	3.51554855342454e-22	-0.361374177162812	0.21	469	7.29195080951317e-18	Gut
Sfrp1	7.08572287434403e-22	-0.45837539225098	152	422	1.46972063859644e-17	Gut
Ccnd2	7.9028298704626e-22	-0.37863773957658	376	663	1.63920497173135e-17	Gut
Irx5	3.15697869745626e-20	-0.385822853195328	79	335	6.54820521426378e-16	Gut
Otx2	1.66515345406096e-201	0.770317559404916	667	9	3.45386129441324e-197	Forebrain
Otx1	5.18529285640489e-154	0.387381422471076	333	3	1.0755334442755e-149	Forebrain
En2	7.04137930750227e-113	0.25710146312293	333	4	1.46052289596212e-108	Forebrain
Tal2	5.37921120536685e-34	0.344008847203079	292	12	1.11575598821719e-29	Forebrain
Pou3f1	7.4476996540271e-31	0.440014328005701	542	45	1.5448018622383e-26	Forebrain
Ehbp1	4.62904248836903e-16	0.554694528463343	583	103	9.60155992937504e-12	Forebrain
Fam181b	1.27827760129643e-11	0.857686927819049	792	282	2.65140340060905e-07	Forebrain
A830082K12Rik	7.6277373859896e-09	0.307280128114467	458	99	0.000158214528860196	Forebrain
Nuak2	7.49545605867971e-08	0.254608783130973	417	97	0.00155470749569135	Forebrain
Tspan18	1.17006973854512e-07	0.25912399185574	458	111	0.0024269586516903	Forebrain
Ckb	6.8025900401835e-07	0.78539422278914	917	0.59	0.0141099322613486	Forebrain
Mir124-2hg	1.1961558349128e-06	0.465268265326246	0.75	297	0.0248106643277613	Forebrain
Phf21b	1.19942886826654e-06	0.261142398766927	375	91	0.0248785535855847	Forebrain
Brip1	1.4354915341262e-06	0.251332425189184	417	113	0.0297749654008457	Forebrain
Samd8	1.51488660985453e-06	0.260402493404326	417	112	0.0314217780616027	Forebrain
Pantr1	1.96315917455041e-06	0.574914245931576	833	394	0.0407198475985246	Forebrain
Zfp800	2.50482296210217e-06	0.303909754177384	667	256	0.0519550378799231	Forebrain
Tox3	4.90689483222259e-06	0.35883737610705	0.75	323	0.101778812609961	Forebrain
Map1b	1.12594378818419e-05	0.462849952309883	958	691	0.233543260545165	Forebrain
Lin28b	1.31802682819068e-05	0.345919570129052	708	333	0.273385124703311	Forebrain
Sgce	1.34263561569428e-05	0.362540264624625	792	0.39	0.278489479407307	Forebrain
Rfx4	1.42426426197417e-05	0.348187059401691	0.5	175	0.295420893218682	Forebrain
Dpysl4	1.99517872324888e-05	0.307472447830464	0.5	172	0.413839970776282	Forebrain
Fabp7	2.03720893459441e-05	0.858286215808277	833	579	0.422557877213572	Forebrain
Msi1	2.57900251133892e-05	0.336038602641122	708	335	0.534936700901919	Forebrain
Fgfr2	2.9612386188196e-05	0.32896398065258	583	239	0.614220114315561	Forebrain
B3gnt5	3.17140872891809e-05	0.289381169153278	667	285	0.657813598552191	Forebrain
Kat6a	3.55029783403134e-05	0.293087002992585	708	317	0.736402776734781	Forebrain
Pdpk1	3.77074914845655e-05	0.263139325855238	542	206	0.782128788372857	Forebrain
Exosc3	4.33132027018965e-05	0.384907838467066	958	597	0.898402450442737	Forebrain
Kif21a	4.38130793661992e-05	0.559568451576459	667	314	0.908770892213703	Forebrain
Neil3	5.31361632789881e-05	0.267689727011582	417	139	1	Forebrain
Fzd3	6.62394383864276e-05	0.424919134380469	0.75	478	1	Forebrain
Bdp1	0.000113495702426221	0.319671695485625	667	329	1	Forebrain
Hist1h1e	0.000137840936722271	0.416053715596662	0.75	409	1	Forebrain
Pou3f3	0.000165551094091069	0.370868200139758	542	223	1	Forebrain
Pou3f2	0.000165819581748674	0.275622322243287	708	316	1	Forebrain
Med22	0.000170000476669007	0.26995343254476	792	402	1	Forebrain
Tmem209	0.000189117937253181	0.332035254981692	417	151	1	Forebrain
Kif4	0.000205560111865599	0.285552731335756	583	274	1	Forebrain
Itfg1	0.000246184390850159	0.276510058354592	667	335	1	Forebrain
Zfhx3	0.000276227733753121	0.321253914663729	625	302	1	Forebrain
Dhx32	0.000296422443357823	0.270608181911426	417	0.15	1	Forebrain
Clcn3	0.000323900624555513	0.319495740463049	667	346	1	Forebrain
Mapkapk2	0.000379152674263947	0.270797037388196	792	474	1	Forebrain
Igdcc3	0.000450581004144836	0.336142143534911	625	362	1	Forebrain
Braf	0.000516600774954968	0.327496565026098	625	302	1	Forebrain
Tacc3	0.000535468375443352	0.340740986408234	708	382	1	Forebrain
Mki67	0.000552046103569267	0.453970307841401	792	507	1	Forebrain
Serpinh1	0.00057960845679328	-0.505500776219329	0.5	785	1	Forebrain
Nr2f1	0.000658335555676689	0.386318395272488	708	391	1	Forebrain
Rif1	0.000698287472747812	0.28388534018972	875	544	1	Forebrain
Jpt2	0.000705194601420694	0.30861193518657	0.75	0.42	1	Forebrain
Cdca4	0.000828845750580362	0.280049730229064	542	267	1	Forebrain
Tagln2	0.000850019928289341	-0.5205028512628	83	406	1	Forebrain
Rab9	0.000880729281067265	-0.375699799957838	0.25	538	1	Forebrain
Fbln1	0.000906333385360897	-0.4003385043178	83	421	1	Forebrain
Hoxb5os	0.000956303215193101	-0.681474422123614	375	646	1	Forebrain
Sox2	0.000999213221798997	0.354407334029347	792	492	1	Forebrain
Mfap4	0.00102343770157242	-0.435556804136821	42	377	1	Forebrain
Lbr	0.00103680143230442	0.340746079916265	792	503	1	Forebrain
Gpc3	0.00121748275546573	-0.5832193056085	375	631	1	Forebrain
Tmem47	0.00132809999015239	0.270098086699266	0.75	451	1	Forebrain
Crip2	0.00145667418187136	0.259907499188181	542	272	1	Forebrain
Hnrnph2	0.00156420999634108	0.250692308373985	792	468	1	Forebrain
Mfap2	0.00164524292820747	-0.485093612407649	208	503	1	Forebrain
Peg12	0.00165628464569464	0.270702743677288	0.75	457	1	Forebrain
Trim37	0.00166848917087449	0.264831781684755	708	438	1	Forebrain
Hoxb9	0.00173153485403822	-0.403329120535749	0.25	616	1	Forebrain
Crabp1	0.00177735676717318	-0.439116637117373	167	508	1	Forebrain
Hoxa9	0.00185106773685248	-0.424983153149679	125	436	1	Forebrain
Hoxc9	0.00186059110530765	-0.462751732337818	208	505	1	Forebrain
Sparc	0.00193734787997006	-0.414752706490294	42	345	1	Forebrain
Hoxaas3	0.00212048418081535	-0.634212000890673	83	401	1	Forebrain
Rcn3	0.00298452156446292	-0.282763230079963	0	276	1	Forebrain
Twist1	0.0029845215745025	-0.461326893742318	0	276	1	Forebrain
Pbx3	0.00316680534032032	0.270404321770541	0.5	246	1	Forebrain
Selenop	0.00321860645647378	-0.34516037957335	0	272	1	Forebrain
Phf20l1	0.00343304157251349	0.341276569285655	667	417	1	Forebrain
Skap2	0.00360043122948204	-0.359762848006622	208	511	1	Forebrain
Ckap5	0.00368755738670435	0.33021580041893	958	628	1	Forebrain
Rbpms	0.0037444312978107	-0.358467517484699	167	456	1	Forebrain
Ckap2	0.00421967578164617	0.262288049590265	625	354	1	Forebrain
Eva1b	0.00428601723463752	-0.347618557384217	42	308	1	Forebrain
Col3a1	0.0043506734003802	-0.74028283246537	0	259	1	Forebrain
Wdr45b	0.00453108347985611	-0.2930855197128	208	499	1	Forebrain
Pkdcc	0.00482585596822667	-0.37930632258628	42	0.3	1	Forebrain
Fbn2	0.00498570611689146	-0.431177096130945	83	354	1	Forebrain
Golga7	0.00505269654637034	0.267581647965947	958	683	1	Forebrain
Tln1	0.00514803458057248	-0.262982045846185	125	421	1	Forebrain
Zfp266	0.00515523590585062	0.260350345011974	792	507	1	Forebrain
Fbxo5	0.00519010297187831	0.287531925081615	708	429	1	Forebrain
Mrpl39	0.00522296573272379	-0.293934064245617	167	429	1	Forebrain
Ppp6c	0.00539420456351155	-0.289884694842649	125	379	1	Forebrain
Etnk1	0.00547800295315704	0.253444186019139	667	401	1	Forebrain
Pbx2	0.00663763409034042	0.264862882549273	708	439	1	Forebrain
Dap	0.00693328386539948	-0.314405521010065	125	379	1	Forebrain
Kif11	0.00694433523993752	0.386393587633992	625	343	1	Forebrain
Hoxc6	0.00725411123663871	-0.305996644774945	208	0.47	1	Forebrain
Hoxa10	0.0085438243240689	-0.291005133636597	42	295	1	Forebrain
Ncam1	0.00915639677695065	-0.355692075195148	292	559	1	Forebrain
Tpm2	0.00965985980000508	-0.317446265421546	208	0.49	1	Forebrain
Igfbp4	0.00999052997699292	-0.327858223464638	167	465	1	Forebrain
Cyp26b1	2.0697961875454e-203	0.488595106133385	299	12	4.29317125220667e-199	Midbrain/Hindbrain
Fabp7	1.45249555056447e-145	1.85636999612614	993	562	3.01276627098082e-141	Midbrain/Hindbrain
Pantr1	1.32691136491996e-121	1.09117515024095	939	372	2.75227955311698e-117	Midbrain/Hindbrain
Ckb	1.24528778341282e-90	1.07045355931649	0.96	576	2.58297592035487e-86	Midbrain/Hindbrain
Pax3	1.33272966950142e-85	0.683367508277794	478	106	2.76434788047984e-81	Midbrain/Hindbrain
Kif21a	3.3096780938373e-78	0.695279000456954	745	296	6.86493430223734e-74	Midbrain/Hindbrain
Ednrb	4.17835069394908e-75	0.520676718323424	514	133	8.66673500938917e-71	Midbrain/Hindbrain
Adgrv1	8.28365661763536e-72	0.479754187924241	579	174	1.71819605562993e-67	Midbrain/Hindbrain
Irx2	1.49643676362187e-69	0.43189019362732	442	107	3.10390913510448e-65	Midbrain/Hindbrain
Nr2f1	1.65395683034288e-64	0.58059054956747	813	374	3.4306372574972e-60	Midbrain/Hindbrain
Pou3f3	8.30372688808963e-58	0.427526314970929	608	207	1.72235903112755e-53	Midbrain/Hindbrain
Hoxb5os	9.25038709487265e-58	-0.966105081311237	173	666	1.91871529121848e-53	Midbrain/Hindbrain
Jam2	9.9592325172219e-57	0.382742998219858	493	149	2.06574400872217e-52	Midbrain/Hindbrain
Fgfr3	2.77772185033041e-51	0.267049750684394	327	75	5.76155066195535e-47	Midbrain/Hindbrain
Rfx4	1.38131131027636e-50	0.397897900544173	496	162	2.86511591977522e-46	Midbrain/Hindbrain
Fez1	3.73972689106668e-50	0.520819105216418	759	374	7.75694151745051e-46	Midbrain/Hindbrain
Gpm6b	5.20533148729313e-46	0.307347404880045	399	114	1.07968985709434e-41	Midbrain/Hindbrain
Crabp2	2.49757026780187e-45	0.521412614916762	0.96	684	5.18046024947463e-41	Midbrain/Hindbrain
Irx5	2.04783645442906e-44	0.519050572549955	658	309	4.24762237377675e-40	Midbrain/Hindbrain
Mir124-2hg	9.737439824571e-43	0.404497221691853	651	283	2.01973976841252e-38	Midbrain/Hindbrain
Metrn	8.04208681699061e-42	0.528687919469595	748	462	1.66808964758019e-37	Midbrain/Hindbrain
Ly6h	4.02539206656466e-41	0.444038063900672	687	301	8.34946822446841e-37	Midbrain/Hindbrain
Crabp1	1.52588259068271e-40	0.490696197936914	795	494	3.16498566959408e-36	Midbrain/Hindbrain
Sfrp2	1.05646174283377e-39	0.847074989137077	784	524	2.19131294698581e-35	Midbrain/Hindbrain
Rprm	1.88424689202888e-39	0.467761884416372	637	316	3.90830490344631e-35	Midbrain/Hindbrain
Cdc42se2	3.93317175057601e-39	0.458569244333054	845	573	8.15818484504476e-35	Midbrain/Hindbrain
Hes5	1.18623542875172e-37	0.483480664686687	968	645	2.46048952631681e-33	Midbrain/Hindbrain
Sox2	4.64765397031404e-36	0.398106880039349	827	479	9.64016386522538e-32	Midbrain/Hindbrain
Lhfp	1.40156967402676e-35	0.302055737212083	392	133	2.90713581786631e-31	Midbrain/Hindbrain
Hoxb9	4.73024852418261e-35	-0.478682126655636	205	632	9.81148148885958e-31	Midbrain/Hindbrain
Ifitm1	9.85985934207482e-34	-1.0770107017622	112	482	2.04513202473316e-29	Midbrain/Hindbrain
Fam181a	2.65117727754893e-33	0.293168325809256	475	185	5.499071909092e-29	Midbrain/Hindbrain
C130071C03Rik	1.44989462032634e-32	0.312876556160197	435	162	3.0073714214809e-28	Midbrain/Hindbrain
Srgap3	2.74442793990229e-32	0.310998364227093	568	257	5.69249243294532e-28	Midbrain/Hindbrain
Gpc3	1.11332137044123e-31	-0.597077718363391	324	643	2.30925118656921e-27	Midbrain/Hindbrain
Rnd2	2.65663695384262e-31	0.344981883666607	522	237	5.51039636966035e-27	Midbrain/Hindbrain
Hoxb4	3.53333826373957e-30	-0.398813464633215	101	461	7.32885022664862e-26	Midbrain/Hindbrain
Igfbp5	5.84948432419321e-30	-0.896229890599533	234	577	1.21330003852416e-25	Midbrain/Hindbrain
Irx3	7.80429663822873e-30	0.373907211442033	676	372	1.6187672087014e-25	Midbrain/Hindbrain
Hoxc6	8.4064195867194e-30	-0.39768699747608	119	484	1.74365955067734e-25	Midbrain/Hindbrain
Cntfr	1.32111815966275e-29	0.300600942688396	457	197	2.74026328677248e-25	Midbrain/Hindbrain
Meis1	2.35642519672094e-29	0.416363523165715	0.54	274	4.88769714303858e-25	Midbrain/Hindbrain
Hoxaas3	4.04516955736569e-28	-0.674176916040817	83	414	8.39049069588792e-24	Midbrain/Hindbrain
Nes	4.83736262954909e-28	0.398606808055146	629	0.37	1.00336575662107e-23	Midbrain/Hindbrain
Tagln2	1.11595638748221e-27	-0.481887838949079	0.09	418	2.31471673891559e-23	Midbrain/Hindbrain
Vcan	1.50206198474108e-27	-0.614013903602189	237	562	3.11557696874996e-23	Midbrain/Hindbrain
Hoxc9	1.7682891690248e-27	-0.397551822649117	169	518	3.66778539439123e-23	Midbrain/Hindbrain
Fgfbp3	2.667061049479e-27	0.426415389273223	529	0.26	5.53201802882935e-23	Midbrain/Hindbrain
Foxd1	8.59897975289896e-27	-0.682715375997084	47	361	1.7836003803463e-22	Midbrain/Hindbrain
Hoxa9	8.21212200021853e-26	-0.379793461184045	112	449	1.70335834528533e-21	Midbrain/Hindbrain
Sox21	2.70359642241479e-24	0.290171746985113	525	258	5.60779969937275e-20	Midbrain/Hindbrain
Pax6	3.52457938484918e-24	0.260978923220333	464	207	7.31068256005417e-20	Midbrain/Hindbrain
Pou3f2	8.90704896804023e-24	0.331464840952528	568	306	1.84750009695091e-19	Midbrain/Hindbrain
Hoxa7	1.19372050188564e-23	-0.372863688034923	119	426	2.47601506501119e-19	Midbrain/Hindbrain
Mfap4	1.56711341719248e-22	-0.397460971322812	101	388	3.25050664994064e-18	Midbrain/Hindbrain
Sparcl1	2.05578782607902e-22	-0.447038777293298	97	386	4.26411510885311e-18	Midbrain/Hindbrain
Rspo3	3.35368112030824e-22	-0.570994379334023	54	335	6.95620537974336e-18	Midbrain/Hindbrain
Eva1b	3.57478017537317e-22	-0.337226483511968	0.04	319	7.41480903975903e-18	Midbrain/Hindbrain
Tmem132c	4.6068539471931e-21	-0.29494764172389	79	356	9.55553645726793e-17	Midbrain/Hindbrain
Cdx2	4.90818683512448e-21	-0.447998772746166	25	283	1.01805611334152e-16	Midbrain/Hindbrain
Cxcl12	9.66760739453147e-21	-0.558697536650367	0.05	311	2.00525512577372e-16	Midbrain/Hindbrain
Hoxc10	2.64335958257742e-20	-0.317854685260346	58	0.32	5.48285644618209e-16	Midbrain/Hindbrain
Sema6a	4.55455033935672e-20	-0.310527234593463	76	331	9.44704831389372e-16	Midbrain/Hindbrain
Hoxb7	4.609716514546e-20	-0.276381427433909	162	0.46	9.5614739944713e-16	Midbrain/Hindbrain
Mllt3	8.31716172483886e-20	-0.372600143302965	331	585	1.72514568496608e-15	Midbrain/Hindbrain
Tpm2	1.52967686485734e-19	-0.352417512142712	227	0.5	3.1728557530871e-15	Midbrain/Hindbrain
Nrarp	2.62377531145331e-19	0.276396892994032	705	452	5.44223475101646e-15	Midbrain/Hindbrain
Ncam1	1.04600265951869e-17	-0.341024459293648	317	568	2.16961871637367e-13	Midbrain/Hindbrain
Skap2	1.95372895590394e-16	-0.288273675163672	266	0.52	4.05242460033595e-12	Midbrain/Hindbrain
Tubb3	0	2.38109900405754	863	122	0	Neurons
Elavl4	0	1.3920097814152	916	153	0	Neurons
Ina	0	1.36938633015093	504	29	0	Neurons
Srrm4	0	1.18106442584451	804	57	0	Neurons
Miat	0	1.1475524681101	762	83	0	Neurons
Nhlh2	0	1.08304454823149	515	18	0	Neurons
Onecut2	0	1.04062077266148	0.58	38	0	Neurons
Ppp1r17	0	1.01046093329721	415	13	0	Neurons
Elavl3	0	0.977188344962096	703	0.05	0	Neurons
Neurod4	0	0.875843582025566	518	0.03	0	Neurons
Insm1	0	0.83698966548285	451	18	0	Neurons
Dcx	0	0.815263715357475	496	0.01	0	Neurons
Clvs1	0	0.64103335364237	493	14	0	Neurons
Nhlh1	0	0.571301300185637	395	9	0	Neurons
St18	0	0.47786979007164	328	4	0	Neurons
Stmn2	8.95749253202835e-308	2.64671378085182	0.65	71	1.85796310099332e-303	Neurons
Celf3	3.81076422161675e-264	0.419851974391131	339	14	7.90428714847747e-260	Neurons
D930028M14Rik	2.22902073607416e-259	1.29809923512836	395	23	4.62343481076502e-255	Neurons
Srrm3	8.38740025308588e-256	0.411922931821302	311	11	1.73971456049507e-251	Neurons
Ebf1	1.01123618831227e-244	1.68358132768209	846	198	2.0975061017973e-240	Neurons
Stmn4	3.31895210767578e-240	0.854539142102812	258	7	6.8841704617411e-236	Neurons
Gfra1	3.99688783349344e-233	0.341479906737055	275	9	8.2903447442321e-229	Neurons
Ppp1r14a	1.05504777567069e-228	0.718093961665319	557	67	2.18838009629614e-224	Neurons
Tagln3	1.68811972728308e-227	1.4520695900319	0.91	292	3.50149793833057e-223	Neurons
Btbd17	2.95208820906355e-226	1.63146939526754	765	156	6.12322136323961e-222	Neurons
Slc1a2	5.00027136764538e-205	0.51799215535744	0.37	27	1.03715628707701e-200	Neurons
Rassf4	4.26831863959034e-204	0.363228074960928	275	12	8.85334652223829e-200	Neurons
Nkain4	5.37072945243097e-200	0.835803801330425	487	57	1.11399670302323e-195	Neurons
Igfbpl1	2.95691107121184e-196	1.57701168876582	776	0.2	6.1332249439076e-192	Neurons
Dll3	1.43110200860522e-188	1.04997173734036	706	145	2.96839178624894e-184	Neurons
Plk3	1.91192625865291e-187	0.574209865813511	406	0.04	3.96571744569786e-183	Neurons
Stmn3	1.24268817008734e-179	1.28788096103152	658	0.14	2.57758380239517e-175	Neurons
Crmp1	2.20078143388729e-179	1.1331899292756	535	85	4.56486085016901e-175	Neurons
Dpysl3	5.8713296901171e-178	0.91532490854547	622	124	1.21783120432409e-173	Neurons
Trp53i11	5.35255898844235e-169	1.00270787142945	798	241	1.11022778538271e-164	Neurons
Map2	1.05483448855752e-166	0.864923798022147	473	67	2.18793769616601e-162	Neurons
Rundc3a	1.63868522709082e-165	0.573171193753188	457	62	3.39896089803177e-161	Neurons
Mllt11	3.02020257885469e-158	1.19868145058369	641	155	6.2645041890604e-154	Neurons
Mfng	4.17293897928848e-155	0.821885204672331	639	146	8.65551003084016e-151	Neurons
Scg3	1.77431897639884e-149	0.475847698378092	378	45	3.68029242084648e-145	Neurons
Rhbdl3	2.35490588552668e-144	0.421395797049461	308	28	4.88454578775944e-140	Neurons
Gadd45g	2.13204579551512e-134	1.32903152347476	731	229	4.42228938905745e-130	Neurons
Nefm	6.70662352958815e-132	2.11918337034192	462	84	1.39108785250717e-127	Neurons
Kalrn	4.7238103175919e-131	0.55173157410966	518	105	9.79812736074911e-127	Neurons
Id3	2.33058907066276e-129	-1.39191252179419	479	948	4.83410785036871e-125	Neurons
Crabp1	5.52616441341669e-126	2.36236194673199	874	486	1.14623702263089e-121	Neurons
Soga3	2.72842832210837e-123	0.707190257482487	625	174	5.65930602571718e-119	Neurons
Brsk2	6.70966432026637e-122	0.40443276212611	367	52	1.39171857330965e-117	Neurons
Kif5c	1.19460737685959e-118	0.807357524158183	633	192	2.47785462108217e-114	Neurons
Ebf3	1.27061381640833e-112	0.529864806067044	415	74	2.63550717799416e-108	Neurons
Elavl2	2.98539854167107e-112	0.864333452483371	633	203	6.19231365513413e-108	Neurons
Nova2	1.71937065250719e-111	0.317714418049489	283	32	3.56631860743041e-107	Neurons
Stxbp1	9.3791088237712e-106	0.394272234209474	361	59	1.94541475222662e-101	Neurons
Mest	1.07313759940463e-102	-1.24789575286189	515	914	2.22590200868508e-98	Neurons
Dpysl4	2.17491168913318e-99	0.574760589264081	546	152	4.51120182560004e-95	Neurons
Ptn	3.41642035922022e-99	-1.29594195813253	426	895	7.08633910909458e-95	Neurons
Phf21b	8.10621517952714e-93	0.377617431784592	387	76	1.68139115253752e-88	Neurons
Mir124-2hg	2.97563053214028e-92	0.760119978785384	714	275	6.17205284976537e-88	Neurons
Dst	4.42878816761425e-90	0.867515742404691	787	435	9.18619241726549e-86	Neurons
Olfm2	3.14989738091851e-88	0.469561478987772	406	0.09	6.53351714750118e-84	Neurons
Mybl1	8.12715311243605e-86	0.784586428341505	426	105	1.68573409858149e-81	Neurons
Fam110a	4.22566643207314e-85	0.559717971539216	473	131	8.76487731340611e-81	Neurons
Npdc1	6.87312091018102e-85	0.417805373844472	415	95	1.42562273918975e-80	Neurons
Zc3h12c	9.62534645458875e-84	0.577865016644851	454	121	1.9964893616108e-79	Neurons
Hes6	1.67845045588783e-83	1.33179607460499	731	386	3.48144193560254e-79	Neurons
Cotl1	3.88028221694544e-81	0.812073064614262	857	0.58	8.04848137438822e-77	Neurons
Ebf2	1.02900632293154e-78	0.528609225600652	451	121	2.1343649150246e-74	Neurons
Eif4e3	1.08232083563979e-77	0.444787925321652	445	121	2.24494987728405e-73	Neurons
Afap1	2.78299370174473e-76	0.429202465431751	412	104	5.77248553615891e-72	Neurons
Prmt8	1.9247351822801e-75	0.365655160309958	342	72	3.99228571508538e-71	Neurons
Hist3h2ba	2.20141912761524e-75	0.895045837839579	639	274	4.56618355449953e-71	Neurons
Nefl	8.7203634114336e-74	1.73534826887031	398	106	1.80877777879956e-69	Neurons
Nckap5	4.08767207442201e-73	0.552883768387405	0.42	0.11	8.47864941676612e-69	Neurons
Dll1	1.97999878687532e-72	0.704173506424288	535	182	4.10691348373679e-68	Neurons
Rtn1	1.2803458217317e-68	1.28896012649782	507	193	2.6556933034359e-64	Neurons
Cpeb4	6.82622461378167e-68	0.374035609094081	353	83	1.41589550939059e-63	Neurons
Btg2	1.12390238413867e-67	0.809603910732076	647	318	2.33119832518043e-63	Neurons
Siva1	1.46914535584534e-66	-0.562414344751619	683	938	3.0473012970944e-62	Neurons
Robo1	5.97885406904643e-65	0.584633733298614	499	177	1.24013391100161e-60	Neurons
Gng2	4.11179141092659e-64	0.644941379588504	728	439	8.52867774454394e-60	Neurons
Spsb4	1.26408717262727e-63	0.601853009318701	658	0.33	2.62196961346347e-59	Neurons
Fgd4	1.37240872319495e-62	0.509788475459624	515	191	2.84665017365096e-58	Neurons
Tmem2	4.83078247858246e-62	0.540472836040581	555	229	1.00200090170757e-57	Neurons
Gdpd1	1.87638591948787e-61	0.544005860661316	599	278	3.89199967420173e-57	Neurons
Map1a	2.44336854498603e-60	0.388648416694662	339	87	5.06803503601002e-56	Neurons
Eif4ebp1	3.37864841062106e-60	-0.695368397938115	479	844	7.0079925333102e-56	Neurons
Ccnd2	1.46531209710965e-59	-0.722913528001279	235	674	3.03935035182483e-55	Neurons
Hmga2	4.75807437161132e-58	-0.655533269831837	471	848	9.86919786159621e-54	Neurons
Gpc3	6.36647670339161e-57	-0.688818080531798	218	653	1.32053459781749e-52	Neurons
Crybg3	1.09519536964014e-56	0.523690806428281	429	147	2.27165423570759e-52	Neurons
Lmo1	8.14984987206593e-56	0.676333479815828	389	119	1.69044186046392e-51	Neurons
Phgdh	2.22842229539786e-53	-0.562168407620275	409	794	4.62219352511424e-49	Neurons
Rnd2	1.3912033320499e-51	0.526112199619825	529	233	2.88563395133791e-47	Neurons
Serpinh1	1.70600380146318e-51	-0.595723426640266	423	805	3.53859308499493e-47	Neurons
Dpysl5	2.20748233097022e-51	0.417432754271991	501	205	4.57875985089844e-47	Neurons
Mfap4	3.57614042613174e-48	0.54049037327707	664	0.36	7.41763047188246e-44	Neurons
Gja1	7.8871986172318e-48	-0.546134746427053	143	0.56	1.63596273718622e-43	Neurons
Rcn1	6.63481389740846e-47	-0.450310131674533	305	723	1.37619309860046e-42	Neurons
Rnf165	6.44894100003234e-46	0.429346303884779	541	255	1.33763934222671e-41	Neurons
Pou3f2	9.25881398905523e-46	0.544887711414398	605	301	1.92046319760984e-41	Neurons
Galk1	8.14668360385342e-45	-0.539443745890322	431	772	1.68978511311128e-40	Neurons
Ckb	6.06453003410269e-44	0.666898789100897	849	577	1.25790481967358e-39	Neurons
Tppp3	1.15448133787481e-43	0.451515372276374	457	191	2.39462519101993e-39	Neurons
Cbfa2t2	4.58021043488949e-43	0.402096819965757	445	185	9.50027248404777e-39	Neurons
Gmnn	6.01759520875371e-43	-0.455201428518116	479	835	1.24816959819969e-38	Neurons
Hes1	3.69225391359519e-42	-0.543641059852931	499	862	7.65847306757914e-38	Neurons
Impdh2	4.77787347636066e-42	-0.417463902535114	605	0.89	9.91026516466728e-38	Neurons
Peg3	2.03572054986072e-41	-0.85117875391886	518	816	4.2224915645211e-37	Neurons
Ccnd3	3.3357782063795e-41	-0.399275097328601	165	547	6.91907115567236e-37	Neurons
Birc5	1.19570924870764e-40	-0.489487673993162	487	857	2.48014012366939e-36	Neurons
Zfp36l1	2.59922083590713e-39	-0.445317259801551	269	649	5.39130385783856e-35	Neurons
Spc24	4.60176307457189e-39	-0.405445742137758	409	786	9.54497696927701e-35	Neurons
Pclaf	6.86032391438792e-39	-0.398252050735788	655	932	1.42296838632234e-34	Neurons
Gsta4	1.29285371596191e-38	-0.422206372576252	342	701	2.6816371776482e-34	Neurons
Tpm1	9.02348262930112e-38	-0.724925258629265	398	716	1.87165076696964e-33	Neurons
Gar1	7.72009901991193e-36	-0.380650706359042	507	806	1.60130293871013e-31	Neurons
Wls	3.64520825232105e-35	-0.374329585763279	174	536	7.56089095696432e-31	Neurons
Hat1	5.16987798991435e-35	-0.392175725484552	538	841	1.07233609266803e-30	Neurons
Tyms	5.70653148601092e-35	-0.405608829309535	398	753	1.18364876082838e-30	Neurons
Rest	1.07920948561141e-34	-0.350046411399037	171	529	2.23849631505519e-30	Neurons
Srgap3	1.38157699003423e-34	0.428706187008737	513	256	2.865666992729e-30	Neurons
Lyar	8.96084570321944e-34	-0.38886996560364	487	784	1.85865861576178e-29	Neurons
Kdelr2	2.93653405015708e-33	-0.383353444273883	588	868	6.09095892683583e-29	Neurons
Sparcl1	1.06966423211135e-31	-0.468950993369857	78	0.39	2.21869755024536e-27	Neurons
Mpp6	1.41177387544372e-31	-0.382352558238066	457	0.77	2.92830137244536e-27	Neurons
Sfrp2	5.22721417055403e-31	-0.71763232637911	235	551	1.08422876325632e-26	Neurons
Fzd2	1.91344748584597e-30	-0.370579593203212	459	759	3.96887277514172e-26	Neurons
Ptbp1	6.80164865763669e-30	-0.342426450724953	434	739	1.410797964567e-25	Neurons
Eva1b	1.18464724258469e-29	-0.347331111975705	34	322	2.45719531056916e-25	Neurons
Ybx3	2.4023884393917e-29	-0.369687670888569	501	782	4.98303410098626e-25	Neurons
Rab34	2.8324779339446e-29	-0.354091140957176	375	683	5.87512573058789e-25	Neurons
Add3	8.76265568116378e-29	-0.381711018608189	132	436	1.81755004138699e-24	Neurons
Hadh	1.8058102835582e-28	-0.323134457362821	303	624	3.74561169015641e-24	Neurons
Cdca7	5.25890831656084e-28	-0.326959907828516	218	0.54	1.09080276302105e-23	Neurons
Igfbp5	1.18446745812858e-27	-0.782984920283018	269	579	2.45682240165031e-23	Neurons
Exosc8	1.31866333627962e-27	-0.329084506236484	527	807	2.73517149211119e-23	Neurons
Cdca8	2.65617591486079e-27	-0.368049326915307	476	789	5.50944008260425e-23	Neurons
Rspo3	2.76267431172568e-27	-0.615138551320757	64	338	5.7303390573814e-23	Neurons
Tsen15	2.81090376002336e-27	-0.283680159767488	0.21	525	5.83037657904046e-23	Neurons
Foxd1	1.34954467972892e-26	-0.594416984108636	84	362	2.79922557469372e-22	Neurons
Gas1	1.95261449375903e-26	-0.399782819454547	213	514	4.05011298295498e-22	Neurons
Ifitm1	2.71092879968188e-26	-0.92582773146829	213	481	5.62300851630015e-22	Neurons
Tipin	6.43617481181393e-26	-0.307748192705113	501	817	1.33499137946645e-21	Neurons
Pla2g12a	2.45213163533282e-25	-0.307977639018236	261	0.55	5.08621143800734e-21	Neurons
Dkc1	2.84330279496032e-25	-0.322219726685601	317	617	5.8975786573067e-21	Neurons
Cdca3	3.39880793640352e-25	-0.332996825553737	398	722	7.04980742168819e-21	Neurons
Lig1	4.17621888636674e-25	-0.297457394024221	417	716	8.6623132141019e-21	Neurons
Fbn2	5.16062832780641e-25	-0.406282604007252	98	368	1.07041752775361e-20	Neurons
Cenpa	5.58502830348422e-25	-0.378921449650754	443	726	1.1584465707087e-20	Neurons
Cenph	6.8556176962714e-25	-0.305413737694227	364	677	1.42199222256061e-20	Neurons
Cdk1	8.01308648952137e-25	-0.408310268199387	311	603	1.66207439965652e-20	Neurons
Cenpw	1.51794313216168e-24	-0.3139298086306	381	671	3.14851764472975e-20	Neurons
Cenpf	1.90664575224254e-24	-0.393657845481007	339	658	3.95476461930148e-20	Neurons
Cyr61	2.02680683511195e-24	-0.331616863465658	0.05	304	4.2040027373892e-20	Neurons
Exosc7	2.61855174193517e-24	-0.312513577617807	0.42	702	5.43140002312192e-20	Neurons
Cxcl12	3.08715778360495e-24	-0.52916794975991	62	313	6.40338267475339e-20	Neurons
Ccnb1	4.23262445642162e-23	-0.312652316300058	0.28	587	8.77930964750972e-19	Neurons
2010111I01Rik	4.54739462739679e-23	-0.292555787308782	92	346	9.43220593614642e-19	Neurons
Timm8a1	4.78319818989169e-23	-0.307180744345891	448	716	9.92130968547334e-19	Neurons
Wtip	7.56767026753211e-23	-0.260532190494996	132	399	1.56968616689151e-18	Neurons
Yap1	1.03891849081532e-22	-0.251181505819852	101	355	2.15492473364914e-18	Neurons
Vcan	1.09103493043984e-22	-0.4771668592313	294	563	2.26302465271832e-18	Neurons
Smc4	2.22884423478334e-22	-0.266504656581206	429	731	4.6230687117876e-18	Neurons
Gsr	2.86996540445191e-22	-0.254122080677352	213	0.49	5.95288224191416e-18	Neurons
Slc9a3r1	3.07661898853307e-22	-0.30729551179526	148	412	6.38152310601529e-18	Neurons
Fn1	5.00583765333568e-22	-0.332878149724737	258	0.53	1.03831084605489e-17	Neurons
Tk1	5.94660541893676e-22	-0.268878605679024	238	527	1.23344489599586e-17	Neurons
Rbpms	6.26960052693645e-22	-0.292446370125205	196	0.47	1.30044054129716e-17	Neurons
Arpc1b	9.92905799329708e-22	-0.288425964681627	143	401	2.05948520896968e-17	Neurons
Rfc1	1.67610774601241e-21	-0.296852689724025	457	0.73	3.47658268677894e-17	Neurons
Vegfb	2.76998758138689e-21	-0.26768861417126	294	575	5.74550824131269e-17	Neurons
Ppic	3.3513075049289e-21	-0.305675646053477	303	567	6.95128202672353e-17	Neurons
Mtap	6.92307637826019e-21	-0.275365350132716	303	563	1.43598450237873e-16	Neurons
Rrp15	9.70805364110188e-21	-0.256771292539888	308	581	2.01364448623735e-16	Neurons
Nme4	9.89937730732051e-21	-0.255579096377952	255	531	2.05332884108442e-16	Neurons
Dhfr	1.76694690282157e-20	-0.274928989150427	319	605	3.66500126583251e-16	Neurons
Ppih	3.72328086460955e-20	-0.262586069643517	0.42	684	7.72282916937312e-16	Neurons
Knstrn	9.89024469077987e-20	-0.259236806443918	272	543	2.05143455376156e-15	Neurons
Npm3	1.03721122479538e-19	-0.27144349045228	331	585	2.15138352247057e-15	Neurons
Lap3	1.44280364606859e-19	-0.264081146490303	378	641	2.99266332267547e-15	Neurons
Tmem165	2.5929519942193e-19	-0.268033212364	451	705	5.37830102640967e-15	Neurons
Hspa14	6.10774927123416e-19	-0.250707717730507	395	654	1.26686935383939e-14	Neurons
Bccip	1.1710765570085e-18	-0.259188453995494	443	695	2.42904699454703e-14	Neurons
Ccnb2	2.10400280208355e-18	-0.261831680789125	339	606	4.36412261208169e-14	Neurons
Hes5	0	1.33663456687543	973	533	0	Spinal cord
Crabp2	0	0.96083505047822	965	588	0	Spinal cord
Pantr1	0	0.904689053666634	761	0.25	0	Spinal cord
Ly6h	0	0.809477640816133	668	178	0	Spinal cord
Fam181b	0	0.728803737243343	657	135	0	Spinal cord
Sox2	0	0.66807899075944	816	365	0	Spinal cord
Fam181a	2.8328697583431e-293	0.4748874397589	472	87	5.87593845275526e-289	Spinal cord
Fez1	2.53691202233354e-286	0.627253138059717	0.7	267	5.26206291672424e-282	Spinal cord
Sfrp2	2.16508632745945e-282	0.970681113269382	795	431	4.4908220604164e-278	Spinal cord
Mir124-2hg	5.0484659536567e-277	0.497460588526986	613	173	1.04715280810747e-272	Spinal cord
Pou3f2	2.09743389577924e-254	0.516188191956237	612	0.2	4.35049738662531e-250	Spinal cord
Pou3f3	1.60729258539677e-250	0.459671211194003	491	117	3.33384628062997e-246	Spinal cord
Pax6	3.5894315037517e-249	0.491498737321015	0.48	114	7.44519882508178e-245	Spinal cord
Sfrp1	6.47112983378114e-248	0.569966794805494	697	296	1.34224175012288e-243	Spinal cord
Ckb	1.01705976771144e-239	0.684643512668764	853	487	2.10958537018706e-235	Spinal cord
C130071C03Rik	2.29849485508912e-239	0.440975285036527	413	78	4.76753802842585e-235	Spinal cord
Fgfbp3	3.42067663981032e-228	0.634035786714858	532	167	7.09516748629456e-224	Spinal cord
Irx5	8.74300569442289e-219	0.47195514463454	602	212	1.8134742411372e-214	Spinal cord
Irx3	3.62556346997686e-218	0.470916170935566	665	274	7.520143749426e-214	Spinal cord
Pdzph1	4.56811613307058e-210	0.386859982736583	334	53	9.475186483215e-206	Spinal cord
Sox21	9.70476945045186e-195	0.447378506069773	514	172	2.01296327941272e-190	Spinal cord
Foxd1	1.76987678987648e-194	-0.804463380203309	76	456	3.67107843756179e-190	Spinal cord
Ndnf	1.07989806583119e-189	0.432613965088041	528	183	2.23992456814705e-185	Spinal cord
Srgap3	2.08028314015723e-188	0.408804977637565	516	172	4.31492328931414e-184	Spinal cord
Fabp7	1.3186453822331e-187	0.678931899651133	808	0.49	2.73513425182789e-183	Spinal cord
Dbx1	4.02549071835076e-187	0.467054475488269	313	52	8.34967284800316e-183	Spinal cord
Rspo3	5.51474560500464e-187	-0.775932600603496	0.06	427	1.14386853339006e-182	Spinal cord
Gm11627	2.33601102904513e-181	0.379431562137417	0.5	175	4.84535407644541e-177	Spinal cord
Sox3	2.50551398692331e-179	0.393582326734689	543	0.21	5.19693711167633e-175	Spinal cord
Id4	1.56361460710102e-168	0.465971272643994	478	0.17	3.24324941804893e-164	Spinal cord
Nrarp	3.25212406003107e-165	0.424936490125632	704	366	6.74555572531644e-161	Spinal cord
Cxcl12	1.376966939263e-160	-0.662864638222669	62	394	2.85610482541932e-156	Spinal cord
Vcan	6.67344752691208e-156	-0.671382468892408	328	636	1.3842064860321e-151	Spinal cord
Gpc3	4.64765944475319e-153	-0.588877279786697	437	706	9.64017522030706e-149	Spinal cord
Fbn2	2.02720507869261e-151	-0.516399429311058	119	446	4.20482877422422e-147	Spinal cord
Rfx4	1.06982600096376e-145	0.285085793793747	363	102	2.21903309119903e-141	Spinal cord
Twist1	1.4376011924788e-144	-0.534400621195622	58	361	2.98187239343953e-140	Spinal cord
Col3a1	1.41940364275798e-137	-0.845994234902417	49	341	2.9441270358086e-133	Spinal cord
Foxc1	2.05107634072432e-124	-0.368108175202074	52	327	4.25434254593039e-120	Spinal cord
Eva1b	8.57337605457961e-122	-0.372635268640858	102	389	1.7782896612409e-117	Spinal cord
Nes	4.75636040611309e-119	0.35992161566552	576	303	9.86564275435978e-115	Spinal cord
Maged2	4.24588168254824e-118	-0.453007853212335	441	693	8.80680778594156e-114	Spinal cord
Ifitm1	7.39264253794523e-117	-1.05104604393751	288	538	1.5333819152206e-112	Spinal cord
Col26a1	3.06280900945119e-113	-0.398786354634198	62	321	6.35287844740365e-109	Spinal cord
Tagln2	6.66541042633754e-112	-0.471554189491732	208	483	1.38253943063093e-107	Spinal cord
H19	1.42497346954903e-107	-0.738441592230707	157	423	2.95567997053859e-103	Spinal cord
Lgr4	1.13653140294368e-106	0.329785463737338	694	0.42	2.35739343598578e-102	Spinal cord
Meis2	7.56619624678965e-105	0.266105253417662	751	462	1.56938042550911e-100	Spinal cord
Tmem176b	1.44153302338558e-100	-0.302675768767173	0.08	331	2.99002779710637e-96	Spinal cord
Sema6a	3.61584718669592e-100	-0.309487423819223	134	394	7.49999023464469e-96	Spinal cord
Arx	0	0.810814610870321	542	4	0	Floor Plate
Shh	1.17809259332137e-279	1.54887956766892	861	32	2.44359965706718e-275	Floor Plate
Dmrtb1	5.50219018880067e-129	0.447474118078812	375	12	1.14126428896104e-124	Floor Plate
Slit1	3.83353644196771e-122	0.807379047056244	542	31	7.95152128792943e-118	Floor Plate
Vtn	1.1888958248578e-109	1.65432616045959	931	118	2.46600771992004e-105	Floor Plate
Spon1	1.31438774274049e-104	1.35511048139983	764	0.08	2.72630305599232e-100	Floor Plate
Metrnl	6.07168322785348e-94	0.947139606765943	444	27	1.25938853512137e-89	Floor Plate
Foxa2	1.84735056685395e-70	0.594755413466328	486	44	3.83177454576845e-66	Floor Plate
Ptx3	7.47768590467793e-68	1.0150488379749	347	23	1.5510216103483e-63	Floor Plate
Sulf1	8.34534306630121e-68	1.47645738712541	972	258	1.7309910588122e-63	Floor Plate
Efcab1	8.71630041437566e-66	0.700393483875547	444	39	1.8079350319498e-61	Floor Plate
Slit2	3.64480340973779e-62	1.2380096336135	833	169	7.56005123247812e-58	Floor Plate
Cmtm8	1.21259188216912e-55	1.29458340279552	819	193	2.5151580819952e-51	Floor Plate
Fam183b	1.07175880708389e-51	0.55787452958389	347	0.03	2.2230421176534e-47	Floor Plate
Plppr1	8.1834593526369e-49	0.418050409847463	361	34	1.69741313892394e-44	Floor Plate
Thsd7a	1.85273825226446e-46	0.598269749393968	431	51	3.84294968284694e-42	Floor Plate
Ntn1	2.1215956067998e-44	1.05333633761625	819	236	4.40061360762415e-40	Floor Plate
Cdh6	5.89587544234292e-41	0.719849707809241	556	102	1.22292248425077e-36	Floor Plate
Arhgef28	1.13053347174488e-40	0.281139345394345	306	29	2.34495252709323e-36	Floor Plate
Foxa1	4.16572941844456e-38	0.323309940785298	306	31	8.64055595973772e-34	Floor Plate
Sorcs2	9.25043626928238e-37	0.336817634631083	319	35	1.91872549097455e-32	Floor Plate
Adgrv1	2.0618346853012e-36	0.848170052687295	708	185	4.27665750425176e-32	Floor Plate
Negr1	3.25065640898908e-36	0.449644368935123	389	53	6.74251152352515e-32	Floor Plate
Kitl	1.06368712934423e-33	0.878165604927495	667	183	2.2062998436858e-29	Floor Plate
Fam210b	2.27903539853334e-32	0.526984149567672	542	113	4.72717522363785e-28	Floor Plate
Igfbp2	4.10245969141085e-32	1.26767429207187	931	0.47	8.50932189192438e-28	Floor Plate
Ly6h	5.51907511601099e-28	1.13024670888257	806	312	1.144766560563e-23	Floor Plate
Tox2	1.36879956884832e-27	0.569011610846268	472	103	2.83916406570519e-23	Floor Plate
Ckb	6.0855003614634e-27	1.29471736934242	944	588	1.26225448497474e-22	Floor Plate
Slit3	1.2044042164805e-25	0.425408498910904	472	104	2.49817522582386e-21	Floor Plate
Rgs2	1.57472495769423e-25	0.537365982361351	417	83	3.26629450724937e-21	Floor Plate
Pcsk1n	2.84277198720071e-25	0.38338359782364	319	0.05	5.89647765585172e-21	Floor Plate
Rfx4	1.40342557913041e-23	0.596577166921569	583	172	2.91098533623231e-19	Floor Plate
Sirpa	5.09078663932022e-23	0.399200036722053	431	98	1.0559309647278e-18	Floor Plate
Fndc3b	3.77607347519522e-21	0.609493209871969	583	191	7.83233160224992e-17	Floor Plate
Efnb3	1.24669472253978e-20	0.849343762112452	722	316	2.58589419349201e-16	Floor Plate
Map1b	9.77875842337082e-20	0.799592375310344	958	689	2.02831007217558e-15	Floor Plate
Hey1	1.57239102227397e-18	0.705439127755973	639	271	3.26145345840067e-14	Floor Plate
Tmem47	1.86743061787883e-18	0.814547218516709	792	448	3.87342458760426e-14	Floor Plate
Ralgps2	5.85772332115759e-16	0.562377677217347	778	458	1.21500897127451e-11	Floor Plate
Nnat	1.93089810551899e-15	-0.826687194277841	625	923	4.00506885046748e-11	Floor Plate
Kif21a	4.68122544534512e-14	0.422611851833533	694	311	9.70979781873485e-10	Floor Plate
Ptn	5.21806459293676e-14	-0.993447922079178	583	873	1.08233095786694e-09	Floor Plate
Hmga2	7.57588287506249e-14	-0.71567305535457	472	832	1.57138962594546e-09	Floor Plate
Sox2	1.12940893849068e-13	0.555428752648045	833	0.49	2.34262002021736e-09	Floor Plate
Ednrb	1.15730866573529e-13	0.413303640797349	444	146	2.40048963446814e-09	Floor Plate
1190002N15Rik	1.91250250545647e-13	0.44757916316503	431	151	3.9669126968178e-09	Floor Plate
App	2.48695256902136e-13	0.394568864430715	708	356	5.15843701866411e-09	Floor Plate
Itsn1	2.51828152604402e-13	0.606016354860742	653	351	5.22341954132051e-09	Floor Plate
Celf2	5.91499561886676e-13	0.430917954233627	0.5	197	1.22688839126534e-08	Floor Plate
Lpl	6.79607085068192e-13	0.418009347593712	389	129	1.40964101584844e-08	Floor Plate
Slc16a3	6.12589981753391e-12	0.593043264417424	764	464	1.27063414015288e-07	Floor Plate
Bnip3	6.33183516453147e-12	0.557113654431722	778	0.47	1.31334924982712e-07	Floor Plate
Cd47	6.37624832494233e-12	0.546099170905314	681	376	1.32256142755954e-07	Floor Plate
Tenm3	6.75061633893989e-12	0.449581575455954	528	228	1.40021284102291e-07	Floor Plate
Apela	1.11800439683013e-11	0.413369498082142	542	234	2.31896471990505e-07	Floor Plate
Acot1	2.40581644303947e-11	0.447069041830262	542	246	4.99014446615246e-07	Floor Plate
Nrcam	3.91058321486849e-11	0.346034260717205	403	145	8.11133170428021e-07	Floor Plate
Tppp3	2.28684384707632e-10	0.572279719677142	458	203	4.74337150760571e-06	Floor Plate
Gas1	2.4404774278942e-10	-0.533529076932115	125	502	5.06203828093814e-06	Floor Plate
Hoxb5os	7.11881085625264e-10	-0.667452806235839	292	649	1.47658374780392e-05	Floor Plate
Nes	8.27880982287337e-10	0.554948390230776	639	378	1.71719073346039e-05	Floor Plate
Itga6	8.7677058649602e-10	0.379140335065807	472	207	1.81859755051004e-05	Floor Plate
Rexo2	1.84103329315901e-09	-0.399302491559986	236	621	3.81867125667043e-05	Floor Plate
Lrpap1	2.08464524929498e-09	0.437075988649346	736	0.47	4.32397117608764e-05	Floor Plate
Hoxc6	2.84729062057937e-09	-0.438540953731895	125	473	5.90585020520574e-05	Floor Plate
Rgma	4.00598070945949e-09	0.342645374370742	569	296	8.30920518756087e-05	Floor Plate
Mpst	4.00714418182076e-09	0.410420648887197	611	357	8.31161846193263e-05	Floor Plate
Fez1	1.70142529666265e-08	0.37433279201996	667	387	0.000352909635033766	Floor Plate
Hoxb2	1.88744553667352e-08	-0.427857219613916	236	588	0.000391493953216821	Floor Plate
Nr2f1	2.06693386538108e-08	0.322855082422306	708	389	0.000428723422357343	Floor Plate
Gja1	5.35102078743932e-08	-0.468639010897285	222	541	0.00110990873173066	Floor Plate
Id2	9.08224414529864e-08	-0.563661383895605	486	757	0.00188383908061784	Floor Plate
Trp53	1.5363592769798e-07	-0.351129472850844	375	681	0.0031867164123115	Floor Plate
Hoxb9	1.58054508957121e-07	-0.403683144135021	278	618	0.0032783666247886	Floor Plate
Hoxc9	1.92669789211949e-07	-0.414980633437145	194	507	0.00399635676783426	Floor Plate
Hoxaas3	3.38307565538594e-07	-0.656142401379184	125	403	0.00701717552440152	Floor Plate
Irx3	4.82321081342505e-07	-0.421750741542006	111	388	0.0100043038692062	Floor Plate
Hoxa10	5.13476612669749e-07	-0.338234695137485	28	297	0.0106505318999959	Floor Plate
Hoxa9	5.22563838813142e-07	-0.374812079176547	139	438	0.0108390191446622	Floor Plate
Hoxc10	8.65066438555548e-07	-0.323962471157242	42	312	0.0179432080685192	Floor Plate
Gnl3	1.4256763403563e-06	-0.331844374282993	389	0.68	0.0295713786516703	Floor Plate
Phlda1	1.84467624003336e-06	-0.371743083214039	42	305	0.0382622745707719	Floor Plate
Rspo3	2.00147706158861e-06	-0.62056847724397	69	326	0.041514637211471	Floor Plate
Mfap4	2.58449482666906e-06	-0.377845041453811	111	379	0.0536075916947697	Floor Plate
Mllt3	2.74272419046195e-06	-0.369676711062573	306	577	0.0568895851585618	Floor Plate
Meis2	2.82166441587186e-06	-0.453551619465561	278	547	0.058526963314014	Floor Plate
Sp8	2.98865912465358e-06	-0.300954726446271	83	347	0.0619907675635645	Floor Plate
2010111I01Rik	5.68818096568373e-06	-0.296787546542171	83	335	0.117984249590212	Floor Plate
Mrpl4	6.80870566736588e-06	-0.267766717976973	278	557	0.141226172952503	Floor Plate
Srm	8.66388870272447e-06	-0.320371135653334	347	606	0.179706379471911	Floor Plate
Enho	9.09586402961036e-06	-0.263699254394348	181	0.45	0.188666411702178	Floor Plate
Dtnbp1	2.13922878233087e-05	-0.257756488492	278	0.54	0.443718834031069	Floor Plate
Gpatch4	2.63082505832051e-05	-0.254441440108021	194	0.45	0.545685733596839	Floor Plate
Ybx3	5.43950821513127e-05	-0.283550508154869	514	769	1	Floor Plate
Sox10	0	0.353483650885658	625	0	0	Neural Crest
Gm12688	1.2419245413016e-222	0.30514405449497	0.5	1	2.57599988356779e-218	Neural Crest
Tfap2b	1.50162748130602e-178	1.25553195833375	1	9	3.11467572172495e-174	Neural Crest
Tfap2a	1.96231995553093e-90	0.438000086159914	625	7	4.07024405176225e-86	Neural Crest
Nkain4	2.05461232964036e-08	0.571731208171044	625	0.08	0.000426167689414004	Neural Crest
Tril	3.48148948565603e-08	0.27857372844991	0.5	53	0.000722130549114773	Neural Crest
Gm17300	6.73514241576975e-07	0.274630006828045	0.5	64	0.0139700323987896	Neural Crest
Gap43	1.58104908937279e-06	0.714906346142224	875	229	0.0327941202117704	Neural Crest
Cdh6	1.94697416740562e-06	0.385582726183231	625	106	0.0403841381803274	Neural Crest
Unc5c	3.82934359658206e-06	0.261932412969866	0.5	0.07	0.0794282448803052	Neural Crest
Cpne2	2.3718235641194e-05	0.269268085373247	625	121	0.491963643669645	Neural Crest
Fign	3.00782848206054e-05	0.420243532993408	875	237	0.623883783748998	Neural Crest
Heyl	3.31588563484789e-05	0.256146571236914	375	49	0.687780998380149	Neural Crest
Plekhg2	3.63581760133007e-05	0.313517945224943	0.75	173	0.754141286867884	Neural Crest
Kif21b	4.34463817641751e-05	0.287923897136134	625	125	0.90116485055252	Neural Crest
Diexf	5.92086616734385e-05	0.25826201276931	0.5	0.09	1	Neural Crest
Ankrd44	6.42690327517856e-05	0.447086585385583	375	56	1	Neural Crest
Asl	7.33724246547456e-05	0.292019216809079	0.75	176	1	Neural Crest
Etv1	8.65755969525539e-05	0.307981976264946	0.5	92	1	Neural Crest
Gm15446	0.000153190611402327	0.257404143983192	375	59	1	Neural Crest
Siah2	0.000165700331742509	0.270770336678183	0.5	0.1	1	Neural Crest
Wwp2	0.000189956532354518	0.284597780848904	0.75	197	1	Neural Crest
Fgd1	0.000233253464242897	0.331214344862716	625	145	1	Neural Crest
Mrpl19	0.000242544925551308	0.510374674402658	875	416	1	Neural Crest
Tmc4	0.000244927503782397	0.284634805911091	0.5	0.1	1	Neural Crest
Kpna2	0.000269839561866288	0.37853595469076	875	281	1	Neural Crest
Elf1	0.000285850667738133	0.399158750910138	0.5	0.11	1	Neural Crest
Cnn2	0.00028791580833421	0.356674436574749	0.75	209	1	Neural Crest
Tmem209	0.000302011061622383	0.270649569401958	625	152	1	Neural Crest
Zfp593	0.000372552066610426	0.41369209122969	1	357	1	Neural Crest
Limd1	0.0005257485440213	0.358304009361205	875	267	1	Neural Crest
Mt1	0.000606676552732398	1.01139850503071	625	228	1	Neural Crest
Crabp1	0.000624822248011328	1.34450329662847	875	506	1	Neural Crest
Dnajc1	0.000736873783579239	0.701483432737357	875	381	1	Neural Crest
Slc35d1	0.000968334566556839	0.288285794149981	375	76	1	Neural Crest
Gatc	0.00120187865388358	0.315904011772612	0.5	0.13	1	Neural Crest
Usp10	0.00120810255431835	0.447731145036474	1	468	1	Neural Crest
Ttk	0.00130728031392556	0.306050009166235	625	186	1	Neural Crest
Spast	0.00140343293771452	0.39772315565491	1	469	1	Neural Crest
Dcun1d4	0.00155823468756591	0.285496494809313	0.5	132	1	Neural Crest
Vcl	0.00156204506964751	0.29299170404343	875	288	1	Neural Crest
Mapre2	0.00174307127480882	0.321808851416423	875	305	1	Neural Crest
Zfp740	0.00182463714891903	0.314031179777556	875	316	1	Neural Crest
Rara	0.00199258587733539	0.272110417267192	0.5	129	1	Neural Crest
Rcc1	0.00203817866318147	0.445134044266439	875	388	1	Neural Crest
Slc35a4	0.00206101698794793	0.399745031403076	0.75	294	1	Neural Crest
Abhd14a	0.00208298651548324	0.305682866111323	1	376	1	Neural Crest
Ap3b1	0.00210047592444212	0.326313353939768	0.75	253	1	Neural Crest
Dscr3	0.00237253098987262	0.283200618686317	0.75	239	1	Neural Crest
Get4	0.00242424113142988	0.370818151294708	875	421	1	Neural Crest
Heatr1	0.00273142575113426	0.296660937817946	0.5	143	1	Neural Crest
Rcc1l	0.00275928794651728	0.267864818115717	625	203	1	Neural Crest
Akr1e1	0.00310647399072177	0.281627851438181	0.75	252	1	Neural Crest
Dctd	0.00331447999690199	0.29533310326284	0.75	278	1	Neural Crest
Bub1b	0.00334860747414778	0.359012926188274	875	348	1	Neural Crest
Arpc1b	0.00337827992101072	0.460709823118325	0.75	386	1	Neural Crest
Rexo2	0.00348979898869401	0.377742075599675	1	616	1	Neural Crest
Efnb2	0.00364824591433741	0.413606339210303	0.75	313	1	Neural Crest
Chd1	0.00411455039830613	0.396291763476259	875	602	1	Neural Crest
Nat10	0.00412935068310027	0.25430106197649	0.5	0.15	1	Neural Crest
Nup93	0.00417533521413932	0.255054141047522	875	334	1	Neural Crest
Ift57	0.00435196240438511	0.314620249186185	1	427	1	Neural Crest
Utp14a	0.00457074669973038	0.371767516759599	875	419	1	Neural Crest
Rccd1	0.00470412602844597	0.543573077030083	625	231	1	Neural Crest
Wdr36	0.00493979499187264	0.29638471941657	625	218	1	Neural Crest
Dynlt1f	0.00519459007998836	0.442968027662062	1	731	1	Neural Crest
Eif6	0.00604687241138625	-0.609622139575491	375	833	1	Neural Crest
Tsen15	0.00688584592648074	0.370481134677745	1	508	1	Neural Crest
Tmem184c	0.00706567103203475	0.332706659098084	625	227	1	Neural Crest
Rbm38	0.00712346378280739	0.279712388284496	0.75	303	1	Neural Crest
Tuba1c	0.00718537021182902	0.267288255709635	625	221	1	Neural Crest
Mat2a	0.00745437701797342	0.344449091284199	1	696	1	Neural Crest
Mrps11	0.00772632136320423	0.363877196226319	1	574	1	Neural Crest
Pet100	0.00812537332225723	0.286586473266313	875	399	1	Neural Crest
Lmo4	0.00862715212073801	0.674216990539078	875	529	1	Neural Crest
Ifrd2	0.00876749946368803	0.262004707561872	625	233	1	Neural Crest
Cdk1	0.0087971213718378	0.548412444516272	1	587	1	Neural Crest
Clasp1	0.00879936167884887	0.286512939418949	875	426	1	Neural Crest
Pms2	0.00883551029758689	0.289418019131543	0.5	167	1	Neural Crest
Tshz1	0.00907299843615734	0.255297969359994	0.5	157	1	Neural Crest
Exosc2	0.00917893653511989	0.272676988393766	0.75	0.29	1	Neural Crest
Tacc3	0.00950388488008878	0.296997730928417	875	382	1	Neural Crest
Dhcr7	0.00971493713827112	0.282239216306711	625	217	1	Neural Crest
Trpm7	0.00972296035038956	-0.502731551658993	0	492	1	Neural Crest
Nop2	0.00996887260994247	0.253582927983232	0.5	0.17	1	Neural Crest
Hoxaas3	0	0.973776876681097	866	315	0	Neuromesodermal Progenitors
Cdx2	0	0.847193056443057	782	179	0	Neuromesodermal Progenitors
Hoxd11	0	0.692637335618424	678	0.1	0	Neuromesodermal Progenitors
Nkx1-2	2.60348285469311e-290	0.278526787328847	0.33	0.02	5.40014413720446e-286	Neuromesodermal Progenitors
Fgf17	3.23534128856622e-280	0.72170373215884	509	84	6.71074490074405e-276	Neuromesodermal Progenitors
Hoxc10	8.18104104181954e-270	0.570464132253544	744	0.23	1.69691153289421e-265	Neuromesodermal Progenitors
Lhpp	2.71602092941307e-231	0.405969069234391	567	135	5.63357061178858e-227	Neuromesodermal Progenitors
Hoxb5os	2.48408693902874e-225	0.685827053486795	979	584	5.15249312893342e-221	Neuromesodermal Progenitors
Lin28a	3.1755558813002e-224	0.449963753636804	665	0.2	6.58673800899288e-220	Neuromesodermal Progenitors
Mkrn1	2.72739623445708e-219	0.703211290347758	942	626	5.65716526951087e-215	Neuromesodermal Progenitors
Cystm1	1.78152557561764e-185	0.399374280062532	595	181	3.6952403489461e-181	Neuromesodermal Progenitors
Hoxa10	1.68716267137478e-180	0.432952946121751	663	226	3.49951281296556e-176	Neuromesodermal Progenitors
Nr2f2	1.01957509970856e-171	-0.704953990473359	0.16	619	2.1148026718155e-167	Neuromesodermal Progenitors
Wnt5a	1.72397247593544e-167	0.366852470118556	588	0.19	3.57586370958528e-163	Neuromesodermal Progenitors
Sall4	3.45765539626033e-162	0.429353620015406	0.7	285	7.17186882292318e-158	Neuromesodermal Progenitors
Slc2a3	4.30939267591154e-160	0.437591687422209	667	242	8.93854228837572e-156	Neuromesodermal Progenitors
Greb1	1.23076797155042e-142	0.431870519093817	641	267	2.55285892658989e-138	Neuromesodermal Progenitors
Gja1	1.52099069970466e-137	0.487994731852191	841	482	3.15483890932741e-133	Neuromesodermal Progenitors
Chd3	9.53814708400366e-134	0.450840585059632	811	454	1.97840246816404e-129	Neuromesodermal Progenitors
2010111I01Rik	1.74203028236843e-132	0.382352176059863	651	274	3.6133192116886e-128	Neuromesodermal Progenitors
Fgf8	3.18526467614323e-132	0.786364246061246	404	113	6.60687599125629e-128	Neuromesodermal Progenitors
Ezr	2.01232272593188e-125	0.343517806414442	689	0.3	4.1739597981279e-121	Neuromesodermal Progenitors
Oat	1.16504009377322e-118	0.416267028131119	853	545	2.41652616250441e-114	Neuromesodermal Progenitors
Nr2f1	4.85541359822745e-118	-0.621191249158186	72	451	1.00710988854434e-113	Neuromesodermal Progenitors
Ociad2	1.3527127057072e-114	0.270373756085153	569	216	2.80579669417788e-110	Neuromesodermal Progenitors
Ncam1	1.98019624155719e-112	0.396205319639533	835	507	4.10732304423793e-108	Neuromesodermal Progenitors
Pdgfa	5.50815600322955e-110	0.276078323484184	539	205	1.14250171818987e-105	Neuromesodermal Progenitors
Meg3	1.20943141518285e-107	-0.950737928759646	328	625	2.50860264137228e-103	Neuromesodermal Progenitors
Skap2	4.67437102716387e-103	0.358097113616773	796	457	9.69558038454331e-99	Neuromesodermal Progenitors
Epha5	4.92763727754657e-99	0.299779458486342	424	143	1.02209052410871e-94	Neuromesodermal Progenitors
Mllt3	4.14813537588313e-97	0.363278692625918	841	525	8.60406239665679e-93	Neuromesodermal Progenitors
Ptk7	5.09496636280214e-96	0.356104961206342	644	323	1.05679792297242e-91	Neuromesodermal Progenitors
Hoxc4	6.93766331005732e-95	0.251758322212465	507	202	1.43901012377209e-90	Neuromesodermal Progenitors
Gtf3a	1.4565193872125e-94	0.354431175410271	823	552	3.02111251295617e-90	Neuromesodermal Progenitors
Pantr1	1.52255495251783e-78	-0.797923776975105	163	438	3.15808348251248e-74	Neuromesodermal Progenitors
Hoxa7	1.52829955744745e-78	0.252615113581792	697	361	3.1699989420575e-74	Neuromesodermal Progenitors
Hoxc9	2.13582880122576e-72	0.273822295882286	777	454	4.43013609950248e-68	Neuromesodermal Progenitors
Ifitm1	5.38138058597488e-71	0.306755478851703	725	419	1.11620596114291e-66	Neuromesodermal Progenitors
Crabp1	2.91737087057718e-70	-1.04627731125112	291	546	6.05121065975118e-66	Neuromesodermal Progenitors
Cxcl12	1.07907944379465e-67	-0.584370921116465	0.08	0.34	2.23822658231886e-63	Neuromesodermal Progenitors
Ly6h	2.50492614783659e-67	-0.61481980707004	96	358	5.19571781584266e-63	Neuromesodermal Progenitors
Cdh11	2.23896580934709e-65	-0.451919928432405	146	402	4.64406288174774e-61	Neuromesodermal Progenitors
Hoxc6	7.37900840725599e-65	0.251597223160201	726	422	1.53055392383304e-60	Neuromesodermal Progenitors
Dll3	0	1.13827594607718	937	139	0	Presomitic Mesoderm
Tbx6	0	0.517680216730426	0.47	12	0	Presomitic Mesoderm
Gm45889	0	0.483724356153266	464	0.02	0	Presomitic Mesoderm
2610528A11Rik	1.90214080534629e-264	0.586201952563845	599	54	3.94542045844926e-260	Presomitic Mesoderm
Hes7	1.39728588780677e-262	0.844551289522353	616	0.06	2.8982503884888e-258	Presomitic Mesoderm
Mesp1	4.64838041076861e-223	0.490972485596309	262	7	9.64167064801624e-219	Presomitic Mesoderm
Fgf3	7.5392695301647e-197	0.448953078958549	308	15	1.56379528594676e-192	Presomitic Mesoderm
Ifitm1	2.12235098677414e-196	1.89202257381041	1	441	4.40218041676693e-192	Presomitic Mesoderm
Dll1	9.86539648554582e-186	0.868838395272182	818	171	2.04628053903191e-181	Presomitic Mesoderm
Lef1	1.13304690742755e-171	1.05298778525065	854	246	2.35016589538622e-167	Presomitic Mesoderm
Pcdh19	1.68449991804485e-165	0.297530592862418	315	21	3.49398973000863e-161	Presomitic Mesoderm
Ets2	2.27623141979314e-150	0.752893592317243	765	186	4.72135921093493e-146	Presomitic Mesoderm
Rftn1	4.55709981838249e-150	0.306655616154626	391	0.04	9.45233644328897e-146	Presomitic Mesoderm
Rspo3	8.26238134917311e-141	1.23319692463861	881	296	1.71378313944549e-136	Presomitic Mesoderm
Ppp1r1a	6.07472932341143e-136	0.812370498813507	838	258	1.260020356262e-131	Presomitic Mesoderm
Hoxb1	7.30241989504048e-131	0.341407796023945	427	57	1.5146679346293e-126	Presomitic Mesoderm
Aplnr	4.07334508078997e-129	0.277812855182205	298	25	8.44893236657455e-125	Presomitic Mesoderm
Chst7	3.34903979448201e-113	0.318683025897169	381	52	6.94657834171457e-109	Presomitic Mesoderm
Fgf17	1.45035176007738e-94	0.621784509879385	0.56	131	3.00831962075251e-90	Presomitic Mesoderm
Atp1a2	9.67652542010809e-90	0.464645292651759	636	177	2.00710490263882e-85	Presomitic Mesoderm
Kif26b	7.64340824082593e-89	0.413127354311663	0.55	136	1.58539573731211e-84	Presomitic Mesoderm
Cited1	3.17695201378107e-87	0.746197047717777	603	177	6.5896338669847e-83	Presomitic Mesoderm
Hoxb5os	2.26855144755605e-84	0.767509233356085	977	629	4.70542941252076e-80	Presomitic Mesoderm
Naaa	1.54154767705084e-81	0.252565561547616	351	0.06	3.19747819173885e-77	Presomitic Mesoderm
Stra6	2.29006224414288e-81	0.286788247066405	364	65	4.75004710680115e-77	Presomitic Mesoderm
Smoc1	2.33768063913611e-81	0.443992428643681	576	161	4.84881718169613e-77	Presomitic Mesoderm
Sp5	1.4898841134715e-77	0.405611727808088	454	101	3.09031762816258e-73	Presomitic Mesoderm
Mest	3.70961975788125e-73	-1.14443922294043	646	904	7.69449330179728e-69	Presomitic Mesoderm
Tenm4	4.69943825806833e-68	0.461097745418795	662	249	9.74757483488533e-64	Presomitic Mesoderm
Lmo2	1.14949653884498e-67	0.459115277192599	348	0.07	2.38428572087227e-63	Presomitic Mesoderm
Zic3	3.01057809971143e-66	0.251218500415689	421	99	6.24454109442145e-62	Presomitic Mesoderm
Sparcl1	5.84947256633527e-63	0.563587473291922	778	354	1.21329759970926e-58	Presomitic Mesoderm
Gpc3	8.30260775819758e-55	0.51632502268266	924	616	1.72212690120534e-50	Presomitic Mesoderm
Foxc1	6.73066318439313e-53	0.385615176355043	623	231	1.39607415770682e-48	Presomitic Mesoderm
Aldh1a2	7.28203722600054e-53	0.591782392090027	493	165	1.51044016141703e-48	Presomitic Mesoderm
Tcf15	2.75534105990405e-52	0.851405646838988	543	202	5.71512842645298e-48	Presomitic Mesoderm
Nrarp	1.71638285228205e-51	0.596592755112901	795	446	3.56012131220344e-47	Presomitic Mesoderm
Hoxaas3	2.45923334723958e-51	0.662688981047366	772	382	5.10094180884434e-47	Presomitic Mesoderm
Fgf8	4.30422144201242e-50	0.333473062129046	0.47	143	8.92781611502217e-46	Presomitic Mesoderm
Hoxb4	4.04874607368041e-49	0.454483840795338	801	429	8.3979091060279e-45	Presomitic Mesoderm
Pth1r	5.60401765532503e-49	0.309648501444846	434	131	1.16238534206752e-44	Presomitic Mesoderm
Sema6a	5.88925990233354e-48	0.390151145207149	685	303	1.22155028894202e-43	Presomitic Mesoderm
Notch1	2.79892580911495e-44	0.479796510599859	725	0.38	5.80553191326622e-40	Presomitic Mesoderm
Limch1	1.08780669215084e-43	0.293798656253578	467	163	2.25632864085927e-39	Presomitic Mesoderm
Arpc1b	1.38347524776661e-42	0.373803939177526	732	0.37	2.8696043589175e-38	Presomitic Mesoderm
Gja1	4.20748141003359e-40	0.500768767401665	825	524	8.72715794069166e-36	Presomitic Mesoderm
Epb41l3	2.38348937401681e-39	0.370086002589547	0.57	0.25	4.94383365958566e-35	Presomitic Mesoderm
Hoxd11	3.78673781172999e-39	0.361264293637496	0.48	176	7.85445156909035e-35	Presomitic Mesoderm
Timm50	2.59606896926229e-38	0.393957443069908	891	632	5.38476625604383e-34	Presomitic Mesoderm
Arid3b	2.33774502900963e-37	0.300766643638391	593	0.27	4.84895073917178e-33	Presomitic Mesoderm
Skap2	6.95860440661349e-37	0.33415728566101	841	494	1.44335372601977e-32	Presomitic Mesoderm
Map1b	6.96389985078305e-36	-0.652164394673604	417	705	1.44445210704942e-31	Presomitic Mesoderm
Tspo	4.51376934906915e-35	0.331402739447846	692	359	9.36246038383924e-31	Presomitic Mesoderm
Ptk7	7.51989969891472e-33	0.324000151161409	679	358	1.55977759554889e-28	Presomitic Mesoderm
Pdlim4	3.37742414124535e-32	0.345350957950484	579	276	7.0054531537711e-28	Presomitic Mesoderm
Slc9a3r1	3.76962210270395e-32	0.499264125461935	672	385	7.81895016542853e-28	Presomitic Mesoderm
Ckb	1.24897169792234e-31	-0.973957837783278	311	605	2.59061709583051e-27	Presomitic Mesoderm
Sulf1	8.62821105450217e-31	0.254979579098735	546	252	1.78966353692484e-26	Presomitic Mesoderm
Ypel3	2.01397705475834e-30	0.299860699305749	623	324	4.17739120697976e-26	Presomitic Mesoderm
Laptm4b	2.28423331501368e-30	0.254194685014081	0.55	264	4.73795674200137e-26	Presomitic Mesoderm
Sox2	9.98140130518808e-30	-0.549126536982668	199	507	2.07034225872211e-25	Presomitic Mesoderm
Hoxb3os	1.09679262550517e-29	0.309315453216258	709	399	2.27496726382283e-25	Presomitic Mesoderm
Hotairm1	4.93165459655572e-29	0.289231234087295	507	239	1.02292379641759e-24	Presomitic Mesoderm
Sfxn1	3.45621503802049e-27	0.316125513367621	732	454	7.1688812318621e-23	Presomitic Mesoderm
Nr2f1	8.8200726655486e-27	-0.537776704832069	113	406	1.82945947228809e-22	Presomitic Mesoderm
Wls	3.95169312735494e-25	0.276394616632915	788	503	8.19660188475961e-21	Presomitic Mesoderm
Sall1	6.39847256959113e-25	0.252517044460324	603	315	1.32717118038459e-20	Presomitic Mesoderm
Nr2f2	1.3897425459186e-24	-0.451875066580458	298	0.56	2.88260398874436e-20	Presomitic Mesoderm
Meis2	2.10881355213868e-24	-0.496159713774199	298	556	4.37410106984604e-20	Presomitic Mesoderm
Cdx2	6.82102216871562e-23	0.310903867053031	0.52	0.26	1.41481641823499e-18	Presomitic Mesoderm
Fez1	1.16490250399889e-20	-0.423963230707189	149	402	2.4162407737945e-16	Presomitic Mesoderm
Hoxb2	4.30926000956622e-20	0.269422004293864	841	572	8.93826711184226e-16	Presomitic Mesoderm
Igfbp5	7.02891992415784e-20	-0.692157926182029	311	575	1.45793857066882e-15	Presomitic Mesoderm
Tcf15	0	1.01453252753417	822	163	0	Paraxial Mesoderm
Meox1	5.52846675434348e-270	1.02071869673466	794	178	1.14671457418593e-265	Paraxial Mesoderm
Cd36	1.74481466886073e-236	0.3488478393279	334	22	3.61909458615093e-232	Paraxial Mesoderm
Meox2	7.56314291830475e-175	0.530014253793006	571	0.12	1.56874710411477e-170	Paraxial Mesoderm
Nrtn	1.61940779549282e-146	0.729422488517286	589	171	3.35897564941121e-142	Paraxial Mesoderm
Fbn2	1.3885693286867e-136	0.675431039179422	772	316	2.88017050156195e-132	Paraxial Mesoderm
Pax1	1.2106764857696e-133	0.535507977725347	417	81	2.51118516678331e-129	Paraxial Mesoderm
Pcp4	1.37491860850055e-117	0.4657246653362	0.33	57	2.85185617775183e-113	Paraxial Mesoderm
Col26a1	6.56918815625029e-106	0.414810922773396	633	213	1.36258100736944e-101	Paraxial Mesoderm
Uncx	8.27848993336689e-106	0.436989817946574	0.42	0.1	1.71712438197896e-101	Paraxial Mesoderm
Foxc2	4.43669540691213e-94	0.283846607981596	365	84	9.20259361301715e-90	Paraxial Mesoderm
Cxcl12	1.60077986273544e-89	0.51155379086127	673	266	3.32033759128584e-85	Paraxial Mesoderm
Hes5	2.04819261712682e-83	-1.62417330158349	345	686	4.24836112644446e-79	Paraxial Mesoderm
Islr	2.58161489953758e-77	0.257631358180783	0.35	0.09	5.35478562462085e-73	Paraxial Mesoderm
Add3	1.26313529598454e-75	0.466005161365707	728	392	2.61999523093112e-71	Paraxial Mesoderm
Sox2	5.59490330019345e-74	-0.642966940632115	121	527	1.16049484252613e-69	Paraxial Mesoderm
Twist1	5.16504012173121e-70	0.418534147371862	602	245	1.07133262204949e-65	Paraxial Mesoderm
Crabp2	1.44963387068456e-69	-0.832218014817566	413	721	3.00683057457392e-65	Paraxial Mesoderm
H19	1.90760712161305e-69	0.507251578035585	672	318	3.95675869164979e-65	Paraxial Mesoderm
Tagln2	3.95348174925749e-64	0.500249889981753	675	0.38	8.20031184430988e-60	Paraxial Mesoderm
Phlda1	2.52916953640072e-63	0.379476953315737	607	275	5.24600345240237e-59	Paraxial Mesoderm
Ifitm1	2.6517166942608e-58	0.536297025077211	749	441	5.50019076723574e-54	Paraxial Mesoderm
Mkrn1	7.93100477150481e-58	-0.632610263325253	442	696	1.64504900970553e-53	Paraxial Mesoderm
Foxc1	9.9194227875493e-56	0.298808664786623	527	224	2.05748667459348e-51	Paraxial Mesoderm
Foxd1	1.27578303527718e-52	0.306821564423022	661	319	2.64622917177193e-48	Paraxial Mesoderm
Prrx2	1.4565582782115e-50	0.284216110848156	466	191	3.02119318066629e-46	Paraxial Mesoderm
Irx3	1.67945560903895e-49	-0.4317911087192	86	412	3.48352682426858e-45	Paraxial Mesoderm
Cdh11	3.52882399640047e-48	0.314756066485942	646	337	7.31948673333385e-44	Paraxial Mesoderm
Irx5	5.87387887376047e-48	-0.434569685385165	42	349	1.2183599559954e-43	Paraxial Mesoderm
Rgmb	2.65815803438007e-47	0.295174750298659	451	0.2	5.51355139491113e-43	Paraxial Mesoderm
Pantr1	1.19069978236558e-46	-0.764386133527388	119	421	2.46974948858269e-42	Paraxial Mesoderm
Ckb	3.56787446222785e-46	-0.924507647361007	0.35	613	7.400485209553e-42	Paraxial Mesoderm
Gas1	4.96636970738453e-44	0.418188850024686	728	477	1.0301244047057e-39	Paraxial Mesoderm
Pou3f2	7.70627783533793e-44	-0.428112695377182	53	341	1.59843614860579e-39	Paraxial Mesoderm
Mir124-2hg	1.47099303500993e-43	-0.438510830455197	37	322	3.05113375321759e-39	Paraxial Mesoderm
Sox3	1.5341790945912e-43	-0.330257287445823	42	329	3.18219427800108e-39	Paraxial Mesoderm
Eva1b	3.78223373164584e-43	0.260935839869061	558	284	7.84510920617981e-39	Paraxial Mesoderm
Sfrp2	1.59610761849662e-42	-0.764819755728903	0.29	556	3.31064642228569e-38	Paraxial Mesoderm
Ly6h	2.47606087502101e-42	-0.619015353133001	61	0.34	5.13584546696858e-38	Paraxial Mesoderm
Sox21	2.34256607865655e-38	-0.35604141535827	33	291	4.85895056034942e-34	Paraxial Mesoderm
Sfrp1	6.81473632201032e-38	-0.459287627268036	165	433	1.41351260791138e-33	Paraxial Mesoderm
Kif21a	1.57013373698802e-35	-0.345541450347483	79	336	3.25677139726054e-31	Paraxial Mesoderm
Col3a1	0	0.8528091218636	783	151	0	Somite
Dnm3os	0	0.716476064006379	555	74	0	Somite
Twist1	0	0.647297224828603	723	183	0	Somite
Cxcl12	6.46624095100558e-279	0.657498299461837	741	0.21	1.34122769805758e-274	Somite
Col26a1	1.0671200068374e-234	0.505346574917103	625	0.17	2.21342031818214e-230	Somite
Foxd1	6.77922656695187e-230	0.84414684424917	719	272	1.40614717451716e-225	Somite
Col9a1	8.01894735977024e-229	0.491475119668958	0.46	86	1.66329006136354e-224	Somite
Meox1	9.97473316439747e-208	0.535084871749162	581	157	2.06895915295932e-203	Somite
Foxc1	1.32078166077803e-205	0.456327091646746	602	177	2.73956532078579e-201	Somite
Meox2	2.63117913959373e-205	0.433334390731083	457	95	5.45759177134531e-201	Somite
Hes5	1.32899008322159e-153	-1.33540611412314	337	724	2.75659123061823e-149	Somite
Cdh11	1.86107779058814e-145	0.455017275078192	675	298	3.86024755323792e-141	Somite
Pdgfra	2.09117304880877e-145	0.288444466566292	325	65	4.33751113783915e-141	Somite
H19	4.645039523268e-145	0.685026034892319	648	286	9.63474097916248e-141	Somite
Flrt2	6.64433412483481e-141	0.283516737328403	352	79	1.37816778417324e-136	Somite
Uncx	2.85938405857485e-139	0.333879375321715	353	0.08	5.93093441429595e-135	Somite
Col2a1	4.81099977091304e-120	0.442907690510117	544	231	9.97897572482783e-116	Somite
Sox2	5.81377039387841e-119	-0.583059947302294	188	556	1.20589225509826e-114	Somite
Mkrn1	1.69447757786389e-112	-0.628830806501892	444	722	3.51468539200527e-108	Somite
Sox9	6.12241425071476e-111	0.44824606133022	0.61	292	1.26991116388326e-106	Somite
Tubb2b	1.31525795820366e-104	-0.697773579295113	543	803	2.72810805690603e-100	Somite
Fabp7	3.08034320451287e-102	-1.11496678521449	0.32	633	6.3892478748006e-98	Somite
Vcan	2.12284109153706e-101	0.469925676794248	772	503	4.40319699206616e-97	Somite
Prrx2	9.26362355010945e-99	0.316691613349358	452	165	1.9214607967637e-94	Somite
Plpp3	2.81808497553028e-98	0.353089820294059	518	234	5.84527185624491e-94	Somite
Oaf	7.35770302577063e-98	0.313142355813143	494	214	1.52613476160534e-93	Somite
Lpar1	1.87436667082254e-96	0.323135624352234	475	199	3.88781134862011e-92	Somite
Uchl1	3.83155426197345e-94	-0.487631370877657	321	622	7.94740985018533e-90	Somite
Phlda1	9.06186093270909e-92	0.363580998746699	0.54	254	1.87961119466252e-87	Somite
Slc2a1	3.22719951417808e-90	-0.527604130509852	452	711	6.69385723230817e-86	Somite
Ckb	7.3731125455759e-89	-0.892021519035505	356	0.64	1.52933100420335e-84	Somite
Hoxb5os	7.41937517012832e-89	-0.57705227499048	436	688	1.53892679778802e-84	Somite
Nrarp	2.00119045800667e-88	-0.472825013681362	202	515	4.15086924799743e-84	Somite
Fbn2	4.85079706631208e-88	0.33114823596492	604	302	1.00615232749445e-83	Somite
Pkdcc	4.96356975819032e-87	0.32892921204827	534	252	1.02954363924384e-82	Somite
Nr2f1	1.11725374811962e-86	0.429372033175052	637	342	2.31740772434971e-82	Somite
Usp29	1.55736003556683e-82	0.359882025078528	501	0.25	3.23027618577272e-78	Somite
Irx3	3.34519976063322e-81	-0.416000587221609	141	435	6.93861334350542e-77	Somite
Ier5l	1.05931389356301e-75	0.356705393339329	577	322	2.1972288780284e-71	Somite
Lgals1	5.12267011086958e-70	0.275163738582213	0.6	349	1.06254423439657e-65	Somite
Pou3f2	7.76381759357039e-68	-0.405290611282711	106	0.36	1.61037104525837e-63	Somite
Mir124-2hg	1.90532397924848e-67	-0.421946301854725	89	341	3.9520229977572e-63	Somite
Nr2f2	4.87168389434575e-65	0.326442323380669	759	505	1.01048467336519e-60	Somite
Sp8	7.42105500772711e-65	-0.30611905308192	131	388	1.53927522970276e-60	Somite
T	0	2.15787358121568	976	0.07	0	Notochord
Noto	0	0.696304131655352	512	2	0	Notochord
Samd3	0	0.618959532834633	504	3	0	Notochord
Lmx1a	3.69409768873466e-266	0.371804222688693	296	3	7.66229742597343e-262	Notochord
Nav3	3.81472974633213e-251	0.877634014597841	0.6	27	7.9125124398421e-247	Notochord
Cobl	9.17856478780797e-247	1.20563571916973	776	52	1.90381790828713e-242	Notochord
Alcam	1.33558454357259e-243	1.4751714131955	824	61	2.77026946027826e-239	Notochord
Shh	2.05666754795671e-239	1.33002158932127	616	0.03	4.26593982797181e-235	Notochord
Clu	1.16104169891427e-238	1.25421891339423	648	34	2.40823269188799e-234	Notochord
Lgals3	2.33610195817087e-236	0.43835488618629	256	3	4.84554268163802e-232	Notochord
Defa30	1.78150434283439e-202	2.20108488805474	632	41	3.6951963079071e-198	Notochord
Cthrc1	1.16605631564046e-184	1.45021636637932	808	82	2.41863400990144e-180	Notochord
Chrd	9.49875528259225e-182	0.564026566379336	496	26	1.97023182071528e-177	Notochord
Rab38	5.84903562039805e-178	0.586217393822621	464	23	1.21320696838296e-173	Notochord
Aplnr	3.67338682151961e-166	0.659532127570968	496	29	7.61933894519598e-162	Notochord
Mnx1	4.50053991921323e-132	0.530764870884838	456	31	9.33501990043207e-128	Notochord
Sp5	6.28178620879368e-131	1.09317592146587	768	105	1.30296809542799e-126	Notochord
Nog	1.78452633176251e-127	0.548992967018526	0.36	19	3.7014645173418e-123	Notochord
Halr1	1.5420666215986e-125	0.545257925485722	448	32	3.19855458651982e-121	Notochord
Krt18	1.16827071017451e-122	1.1420553715612	808	121	2.42322710704397e-118	Notochord
Vtn	7.01446684522071e-119	1.22386823409955	784	114	1.45494071303568e-114	Notochord
Scara3	2.13364400191424e-115	0.337489016058512	264	11	4.42560438877051e-111	Notochord
Bicc1	2.4775598261845e-114	0.895517347622888	664	88	5.1389545914719e-110	Notochord
Lypd6b	8.53858902440687e-112	0.307345456658603	296	15	1.77107413544247e-107	Notochord
Tnnt3	1.19261699805379e-103	0.606403885454189	0.28	14	2.47372617736317e-99	Notochord
Krt8	2.42264953981496e-101	1.06101263122576	656	93	5.02505967548418e-97	Notochord
Slit2	7.8500195942756e-100	1.26969514407588	808	165	1.62825106424464e-95	Notochord
Foxa1	3.81167739199972e-98	0.389259522222669	368	27	7.90618124648582e-94	Notochord
Dsp	1.17559332127516e-86	0.854997257101949	624	101	2.43841566698894e-82	Notochord
Atp1a2	2.8708909303182e-75	0.88895077749875	784	187	5.95480196766601e-71	Notochord
Foxa2	2.54990248867733e-74	0.43504399579605	392	42	5.28900774201451e-70	Notochord
Ppp1r1a	1.80515957521595e-71	1.37082388560188	848	274	3.74426199091292e-67	Notochord
Tmod2	8.46133113383747e-71	0.78645484792244	552	94	1.75504930378057e-66	Notochord
Pcdh7	4.03964751442687e-69	0.719566370538022	552	95	8.37903687442422e-65	Notochord
Erich2	1.82117684902027e-64	0.338150484166041	312	31	3.77748502023784e-60	Notochord
Rspo3	3.64356602841702e-61	1.23707778988742	0.88	312	7.55748465614258e-57	Notochord
Sulf1	5.30023385288377e-58	0.79840006301447	792	255	1.09937450576515e-53	Notochord
Arl4a	1.20707773697103e-55	1.22124140078196	936	502	2.50372064202531e-51	Notochord
Krt19	1.97943166777211e-51	0.837036364827546	472	84	4.10573716529292e-47	Notochord
Frem1	1.54440939117396e-43	0.560465771703793	0.52	128	3.20341395917304e-39	Notochord
Mest	4.5933715702962e-42	-1.37288906415213	376	902	9.52757131110837e-38	Notochord
Kif26b	1.83387796487214e-41	0.566773500905732	552	148	3.8038296747378e-37	Notochord
Igfbp5	5.42969158535298e-41	1.37718186228399	928	556	1.12622662863391e-36	Notochord
Sema3e	1.17712077856403e-40	0.393403002952728	304	46	2.4415839188975e-36	Notochord
Etl4	8.96685437653904e-40	0.493030180153178	424	91	1.85990493478173e-35	Notochord
Cdx2	5.48032489476614e-38	0.766831165106244	0.72	264	1.13672898967239e-33	Notochord
Mcc	5.43328542065205e-37	0.466328854770943	528	147	1.12697206195165e-32	Notochord
Apela	8.00536781260011e-36	1.28259711326535	616	0.23	1.66047339168952e-31	Notochord
Selenop	5.81892585185898e-35	0.662107204710089	688	263	1.20696160019259e-30	Notochord
Foxd1	1.45768904527312e-34	0.592196837683826	832	338	3.02353861770551e-30	Notochord
Pdgfc	4.36997344675824e-34	0.379135290101182	392	86	9.06419892326594e-30	Notochord
Vangl1	1.44158458469654e-33	0.371065153541951	336	66	2.99013474557757e-29	Notochord
Hes7	3.99284956353025e-32	0.466359493668322	368	0.08	8.28196856467444e-28	Notochord
Man2a1	6.58386588284312e-31	0.46337504770393	496	0.15	1.36562546141932e-26	Notochord
Epb41l3	2.61134437651535e-30	0.585960051745452	0.64	258	5.41645050576814e-26	Notochord
Hmga2	2.12992054311966e-29	-0.839548496866862	0.44	835	4.41788119053879e-25	Notochord
Tspo	1.19914802031202e-28	0.688427695064121	704	368	2.48727282373119e-24	Notochord
Arfgap3	5.86672773406125e-28	0.455180230112008	416	117	1.21687666659898e-23	Notochord
Pclaf	4.28458283699172e-27	-0.76573633303969	616	923	8.88708172048823e-23	Notochord
Tagln2	6.34229625131214e-27	0.668004616820127	768	398	1.31551908844716e-22	Notochord
Ramp2	1.06209608093225e-26	0.58527369847886	656	279	2.20299969106968e-22	Notochord
Zic3	1.96730938331796e-26	0.362558489756032	392	108	4.08059312287811e-22	Notochord
Gpc3	5.00167253419018e-26	0.742560460288195	888	625	1.03744691704173e-21	Notochord
Slit3	4.69303590941371e-25	0.319188085390226	384	102	9.73429508330593e-21	Notochord
Spint2	5.86251175632527e-25	0.432743337852358	512	183	1.21600218849699e-20	Notochord
Smarca2	1.53542977242653e-24	0.534071598175978	536	207	3.18478843396711e-20	Notochord
Pde4d	3.87736024315736e-24	0.385934272996133	352	96	8.042420616357e-20	Notochord
Prnp	4.96277105479244e-24	0.464283041456371	472	163	1.02937797218505e-19	Notochord
Pradc1	5.37074334818011e-24	0.637346317152301	568	251	1.11399958527952e-19	Notochord
Gnai1	2.02138268798811e-23	0.543967571435627	544	225	4.19275197142494e-19	Notochord
Smoc1	1.13156774303448e-22	0.511676478677905	0.48	174	2.34709781260211e-18	Notochord
Notch2	1.25701144493276e-21	0.572424221888317	584	277	2.60729313907954e-17	Notochord
Itga6	2.45455511080555e-21	0.508974402436713	512	204	5.09123821083287e-17	Notochord
Ints6l	2.60331119518766e-21	0.451523824712313	432	156	5.39978808105825e-17	Notochord
Efnb2	1.22066669503159e-20	0.599906454296189	616	308	2.53190685883452e-16	Notochord
Lysmd2	2.29425891205221e-20	0.431895222208959	448	171	4.7587518353787e-16	Notochord
Ddit4l	3.97981171119322e-20	0.396780063340126	368	115	8.25492545135698e-16	Notochord
Limch1	4.46908661600638e-20	0.425091567367236	456	171	9.26977945892043e-16	Notochord
Dram2	4.79852695194462e-20	0.411828465170138	0.44	166	9.95310460372354e-16	Notochord
Rrm2	5.57239019399929e-20	-0.612640565676847	352	748	1.15582517403933e-15	Notochord
Fndc3b	6.41009501356771e-20	0.498880569092335	0.48	0.19	1.32958190771421e-15	Notochord
Gpx7	1.07660144920196e-19	0.439440391519424	424	156	2.2330867259347e-15	Notochord
Fam118a	2.08173629970087e-19	0.38211750957646	456	179	4.31793743283954e-15	Notochord
Mfap4	2.9487682083997e-19	0.527868176857283	0.68	0.37	6.11633501786265e-15	Notochord
Crabp2	3.22584817631366e-19	-0.838432798171785	0.32	703	6.6910542873098e-15	Notochord
Arid3b	7.26272048545694e-19	0.447107968936289	576	279	1.50643348309348e-14	Notochord
Cdca8	3.83264834369141e-18	-0.631590678524325	472	778	7.94967919448472e-14	Notochord
Phgdh	1.22161199027335e-17	-0.506751014816007	432	0.78	2.53386759022499e-13	Notochord
Zfp703	1.81481809469752e-17	0.430281591271389	0.4	149	3.76429569202159e-13	Notochord
Tln2	2.50156194159425e-17	0.488624958446431	0.6	334	5.18873977925479e-13	Notochord
Mgst3	2.65796404893261e-17	0.412770188103734	536	245	5.51314903029602e-13	Notochord
Igfbp2	7.86345217346258e-17	0.521850134456864	0.76	469	1.63103724981961e-12	Notochord
Birc5	8.75339862584532e-17	-0.486466636945674	488	843	1.81562994297284e-12	Notochord
Psat1	2.00794953031162e-16	-0.461096608635654	0.2	583	4.16488891577235e-12	Notochord
Plin2	2.38597713733793e-16	0.382062643778303	552	279	4.94899377826634e-12	Notochord
Hey1	5.95514808939822e-16	0.452139368582017	528	0.27	1.23521681670298e-11	Notochord
Ezr	7.96889456078405e-16	0.397239817552731	632	355	1.65290810979783e-11	Notochord
Id2	8.53954622479827e-16	-0.614154864807427	424	761	1.77127267794766e-11	Notochord
Arfgef1	8.90433902073187e-16	0.462521006960334	584	331	1.84693799968021e-11	Notochord
Skil	1.04103561316091e-15	0.309634143204758	456	194	2.15931606881837e-11	Notochord
Spc24	1.22416747061667e-15	-0.405943782637797	392	773	2.53916816755309e-11	Notochord
Nr2f2	1.77462486233234e-15	-0.539280953286304	184	555	3.68092688944974e-11	Notochord
Meis2	2.38637586049353e-15	-0.55821140954014	176	551	4.94982080983569e-11	Notochord
Ypel3	3.69573506750461e-15	0.43167118102012	608	332	7.66569367701805e-11	Notochord
Dap	4.58933185770053e-15	0.500547794050948	624	373	9.51919213924243e-11	Notochord
Ptch1	5.50449507057819e-15	0.513638837149455	688	0.43	1.14174236753933e-10	Notochord
Cks2	7.16127056531359e-15	-0.582950415458139	568	825	1.48539074065735e-10	Notochord
Tmem176b	2.72254942286617e-14	0.402390533155173	512	255	5.64711201290901e-10	Notochord
Ddit4	2.94181026478552e-14	0.477679468993315	688	0.43	6.10190285121812e-10	Notochord
Hoxaas3	1.03012138244335e-13	0.570046755673728	656	395	2.13667777146401e-09	Notochord
Cenpm	1.06644921541947e-13	-0.354450878472396	184	533	2.21202896262306e-09	Notochord
Hoxc6	1.30732474517014e-13	-0.390292015001904	128	475	2.71165298643191e-09	Notochord
Cdca3	1.35808859215348e-13	-0.507800928823272	0.4	0.71	2.81694735784474e-09	Notochord
Sox9	1.0043755801852e-12	0.53206952571528	0.6	341	2.08327582842015e-08	Notochord
Top2a	1.01589504112076e-12	-0.604115956485086	392	707	2.10716949429268e-08	Notochord
Igfbp4	1.10984769920607e-12	-0.473015685289817	144	471	2.30204609769324e-08	Notochord
Ccnb1	1.33131536321359e-12	-0.438340796988571	232	577	2.76141432637763e-08	Notochord
Cenpf	1.772331576319e-12	-0.58073442418399	328	647	3.67617015560087e-08	Notochord
Hdgfl3	2.18687695041901e-12	-0.359310535170501	0.2	545	4.5360201705591e-08	Notochord
Gmnn	3.48182049253212e-12	-0.38695617163622	568	821	7.22199206561012e-08	Notochord
Smc4	3.69717577594347e-12	-0.397444980507531	416	0.72	7.66868199446194e-08	Notochord
Gas1	9.04534819278724e-12	-0.427088716430858	184	504	1.87618612214793e-07	Notochord
Cenpa	1.1067560128616e-11	-0.460763331828914	416	716	2.29563332187753e-07	Notochord
Ube2c	1.42001217762514e-11	-0.578719464586353	0.44	714	2.94538925883008e-07	Notochord
Ccna2	1.72911534184575e-11	-0.337041927141142	232	539	3.58653104205646e-07	Notochord
Tyms	1.85585263478927e-11	-0.37606455957267	0.48	739	3.8494095350799e-07	Notochord
Usp1	1.96732374507404e-11	-0.355652864164122	264	587	4.08062291203258e-07	Notochord
Gcat	2.4109738825038e-11	-0.335689427282668	248	556	5.00084202708937e-07	Notochord
Trim71	3.10711437199817e-11	-0.346058975079628	288	586	6.4447766303986e-07	Notochord
Msmo1	4.28377387397523e-11	-0.440819532033365	376	668	8.88540376939942e-07	Notochord
Atad2	5.28331756415809e-11	-0.393174090040866	288	598	1.09586572915767e-06	Notochord
Smc2	9.82892469841225e-11	-0.387615213459154	496	773	2.03871556094467e-06	Notochord
Cenph	2.01614626257732e-10	-0.337479363881862	384	665	4.18189057783787e-06	Notochord
Cdk1	2.28178571849406e-10	-0.393119099050944	0.28	593	4.73287993730038e-06	Notochord
Fndc3c1	2.98618191909757e-10	-0.292525453882463	88	365	6.19393853659218e-06	Notochord
Crabp1	4.26841730808118e-10	-0.981275062213814	232	512	8.85355118042198e-06	Notochord
Hoxc9	4.4715163907098e-10	-0.37132095381262	224	509	9.27481929761026e-06	Notochord
Nr2f1	4.99702815516225e-10	-0.481870238582045	136	397	1.03648357994375e-05	Notochord
Mki67	6.04439554721538e-10	-0.396876525292761	0.24	513	1.25372852440341e-05	Notochord
Cdc20	7.67861031318941e-10	-0.466047198689085	0.28	554	1.59269735116175e-05	Notochord
Rfc4	7.71069194037321e-10	-0.329667150663587	552	826	1.59935172227221e-05	Notochord
Fbxo5	8.70236247721055e-10	-0.328758348746948	0.16	435	1.80504402502301e-05	Notochord
Sfrp2	1.07074437795784e-09	-0.70425933756291	288	539	2.22093798876014e-05	Notochord
Asns	1.38932083939129e-09	-0.411651042141433	352	607	2.88172928506542e-05	Notochord
Ndufaf2	1.75437848640379e-09	-0.314871375451763	424	698	3.63893185649874e-05	Notochord
Tpx2	2.17577065809367e-09	-0.343499184060438	0.16	435	4.51298349901788e-05	Notochord
Fez1	2.98421731332423e-09	-0.397707370357919	136	395	6.18986355129711e-05	Notochord
Plk4	3.2665350842709e-09	-0.270476968300556	168	467	6.77544707179471e-05	Notochord
Ssbp2	3.54164364564619e-09	-0.266528487380456	0.24	534	7.34607724979933e-05	Notochord
Irx3	5.72031998674155e-09	-0.340024866577344	128	0.39	0.000118650877164993	Notochord
Lig1	8.40151167586884e-09	-0.304291759561721	0.44	705	0.000174264155180871	Notochord
Aurkb	8.60866211469481e-09	-0.264101039623074	128	397	0.000178560869583	Notochord
Mcm5	1.44815376010386e-08	-0.288835534038535	304	582	0.000300376052920743	Notochord
Ccnb2	1.99474179692257e-08	-0.320314946027679	304	597	0.000413749343517679	Notochord
Knstrn	2.20052868925651e-08	-0.263054506622863	256	534	0.000456433660725585	Notochord
Uhrf1	2.84615084679459e-08	-0.28362673854676	272	559	0.000590348608642135	Notochord
Coq7	5.6924245946462e-08	-0.274327198524328	392	665	0.00118072270942152	Notochord
Shcbp1	8.79469493639048e-08	-0.253117064476028	184	442	0.00182419562370611	Notochord
Smchd1	1.06095472377553e-07	-0.272405170897692	448	721	0.0022006322880552	Notochord
Rangap1	2.43968325217797e-07	-0.251279918859894	288	553	0.00506039100166755	Notochord
Pitx1	2.32106741417851e-50	0.544394638640437	267	4	4.81435803048907e-46	Intermediate Mesoderm
Tlx1	3.16135466219828e-26	0.488355468959141	267	8	6.55728184033167e-22	Intermediate Mesoderm
Hand2	2.46815206636174e-20	0.629736237031957	467	33	5.11944101604752e-16	Intermediate Mesoderm
5033428I22Rik	2.88918362132168e-15	0.316204868878114	333	23	5.99274466734543e-11	Intermediate Mesoderm
Tnni1	5.08153358002815e-13	0.441260068029963	0.6	86	1.05401169516944e-08	Intermediate Mesoderm
Tmem45a	8.54070302225597e-10	0.371962746328821	333	37	1.77151262087633e-05	Intermediate Mesoderm
2610528A11Rik	4.39694928761091e-09	1.17079977968493	467	78	9.12015221236256e-05	Intermediate Mesoderm
Rdh10	3.42783586366198e-08	0.58922492644161	467	84	0.000711001714840767	Intermediate Mesoderm
Nrk	3.76677299846051e-08	0.615715223313147	333	46	0.000781304055340679	Intermediate Mesoderm
Igdcc4	3.93381533413829e-08	0.422943855614595	0.4	65	0.000815951976606963	Intermediate Mesoderm
Speg	6.89713856049304e-08	0.405135029595378	533	112	0.00143060448021747	Intermediate Mesoderm
Runx1t1	4.14858799029016e-07	0.659384729248698	533	131	0.00860500120945986	Intermediate Mesoderm
Twist1	8.32527232023046e-06	0.742941812604134	733	274	0.17268279846622	Intermediate Mesoderm
Slc38a4	1.34292264090682e-05	0.408028375807061	467	0.12	0.278549014176893	Intermediate Mesoderm
Prrx1	2.31151652509032e-05	0.572937644423625	467	123	0.479454757634234	Intermediate Mesoderm
Tgfb2	2.46948235076597e-05	0.382711147629004	0.6	187	0.512220029195878	Intermediate Mesoderm
Stx7	3.08910801482627e-05	0.378607387342809	667	235	0.640742784435265	Intermediate Mesoderm
Hes5	5.96762287079747e-05	-1.71579979585114	67	0.66	1	Intermediate Mesoderm
Mafb	7.11147155850458e-05	0.405780011308331	467	132	1	Intermediate Mesoderm
Rbpms	8.68822708602042e-05	0.469999034387275	867	454	1	Intermediate Mesoderm
Tshz2	0.000112751007105193	0.732358855037436	667	284	1	Intermediate Mesoderm
Chst2	0.000236396367899427	0.276029958436654	533	176	1	Intermediate Mesoderm
Rhou	0.000270121077435319	0.664816105814736	733	367	1	Intermediate Mesoderm
Cacna2d1	0.000295691914297558	0.252516363364408	0.4	112	1	Intermediate Mesoderm
Zfp608	0.000326892018851189	0.539839839543883	733	389	1	Intermediate Mesoderm
Smad7	0.000341137071023901	0.391812895451354	0.6	248	1	Intermediate Mesoderm
Impa2	0.000341726498013498	0.335028542547365	467	159	1	Intermediate Mesoderm
Srpk2	0.000369190955167047	0.403813757956769	933	557	1	Intermediate Mesoderm
Rbm45	0.000541939038207946	0.427083459732688	533	211	1	Intermediate Mesoderm
Ssu72	0.00054584371690986	-0.53711932194014	533	858	1	Intermediate Mesoderm
Mkrn1	0.000546242188837087	-0.784855208061207	267	676	1	Intermediate Mesoderm
Elavl1	0.000568467075159451	-0.525620958452596	0.4	0.78	1	Intermediate Mesoderm
Itm2a	0.000677532702534479	0.693022404479102	0.6	0.29	1	Intermediate Mesoderm
Cnot6	0.000706753926334346	0.407537694512891	933	609	1	Intermediate Mesoderm
Ash2l	0.000837962129263414	0.40647932443873	933	591	1	Intermediate Mesoderm
Epha4	0.000867709524252294	0.386675647138966	733	362	1	Intermediate Mesoderm
Cenpv	0.000888574003998795	-0.580436240886875	267	0.66	1	Intermediate Mesoderm
Ubn1	0.00100961478510773	0.406330162737102	867	611	1	Intermediate Mesoderm
Eya1	0.00124219451043448	0.313713780965984	0.4	135	1	Intermediate Mesoderm
Ythdf2	0.00127190911427516	-0.481093615065918	133	573	1	Intermediate Mesoderm
Peg10	0.00142713582514318	0.650533431415808	667	357	1	Intermediate Mesoderm
Fkbp8	0.00144323720643444	-0.390040124451474	333	734	1	Intermediate Mesoderm
Got2	0.00151672314646373	-0.489589874318057	0.4	0.72	1	Intermediate Mesoderm
Cep85	0.00154326999027006	0.250492713887036	0.4	133	1	Intermediate Mesoderm
Cd164	0.00160171885046726	0.385858821815677	667	387	1	Intermediate Mesoderm
Malsu1	0.00188947890804093	0.477161961038103	867	584	1	Intermediate Mesoderm
Tubb2b	0.00190186165218773	-0.834460948640944	467	0.76	1	Intermediate Mesoderm
Amn1	0.00214757848192345	0.433477403804111	667	351	1	Intermediate Mesoderm
Igfbp4	0.00217502442614152	0.553123849593304	0.8	464	1	Intermediate Mesoderm
Adgrl1	0.00217556507256373	0.347384267583426	533	234	1	Intermediate Mesoderm
Slf2	0.00246879248994098	0.342847038893786	667	367	1	Intermediate Mesoderm
Cd3eap	0.00254288211275097	-0.395191308644549	0	398	1	Intermediate Mesoderm
Sf3a1	0.00256882276016306	-0.407395644238937	67	489	1	Intermediate Mesoderm
Aes	0.00319054850371193	-0.430719292950485	0	385	1	Intermediate Mesoderm
Mob1a	0.00332271100118785	0.277469080932368	0.6	0.3	1	Intermediate Mesoderm
Nsd2	0.00345603224656541	-0.496462141346167	0.4	726	1	Intermediate Mesoderm
Tnks	0.00365942564034795	0.277053852123987	733	403	1	Intermediate Mesoderm
Zdhhc20	0.00376065582959749	-0.368378707280616	0	376	1	Intermediate Mesoderm
Ncaph	0.00426711276123898	0.324964431752903	467	216	1	Intermediate Mesoderm
Upf1	0.00430475708781642	0.327246933306916	533	261	1	Intermediate Mesoderm
Rsf1	0.0046317950052508	0.340819978212589	867	578	1	Intermediate Mesoderm
Mphosph10	0.00472281918489817	-0.301879968218482	133	545	1	Intermediate Mesoderm
Srrt	0.00484461118815252	0.350804487465455	0.8	536	1	Intermediate Mesoderm
Slc6a6	0.00488457791363988	0.29802836728828	467	206	1	Intermediate Mesoderm
Rhno1	0.00573908703150247	0.406420234032876	0.8	534	1	Intermediate Mesoderm
Sec23a	0.00575258818312079	0.470396445437462	467	0.21	1	Intermediate Mesoderm
Psmc3ip	0.00585951586068346	-0.389782076496307	267	651	1	Intermediate Mesoderm
Cabin1	0.00618926938970754	-0.326504616569754	0	347	1	Intermediate Mesoderm
Eif2s3y	0.00648576007793259	0.35920254375316	467	206	1	Intermediate Mesoderm
Parva	0.00661725180275057	0.361509030870114	533	261	1	Intermediate Mesoderm
Tctex1d2	0.00673443992316725	-0.39124691218719	0.2	575	1	Intermediate Mesoderm
Selenom	0.00673498642083938	-0.396263220216315	67	421	1	Intermediate Mesoderm
Brd8	0.00689919114043148	-0.377997693789564	133	522	1	Intermediate Mesoderm
Spag9	0.00691395673222179	-0.323877508409772	133	523	1	Intermediate Mesoderm
Purb	0.00700503061999006	-0.439441677390256	0.4	746	1	Intermediate Mesoderm
Tmem176a	0.00702100671555464	0.500663242579819	533	261	1	Intermediate Mesoderm
Mpnd	0.0071109546514129	-0.320150745304611	67	459	1	Intermediate Mesoderm
Mrps18b	0.00719077654265754	0.378212336469763	733	457	1	Intermediate Mesoderm
Ank3	0.00754078447772232	0.334195791420743	533	277	1	Intermediate Mesoderm
Ckb	0.00772873417375406	-1.00277730677576	267	592	1	Intermediate Mesoderm
Prpsap1	0.00786831681390785	-0.363489901443228	133	0.47	1	Intermediate Mesoderm
Tspan6	0.00815011987587626	-0.384861154970412	67	396	1	Intermediate Mesoderm
Casd1	0.00816376359736293	0.347382274112445	0.6	324	1	Intermediate Mesoderm
Ubqln2	0.0086164506953003	-0.345291384700658	67	395	1	Intermediate Mesoderm
Ctps	0.00864588680746503	-0.371272815442004	0.2	561	1	Intermediate Mesoderm
Sirt2	0.00865200588229538	0.317433243306385	0.6	339	1	Intermediate Mesoderm
Ptrh2	0.00878590892029293	-0.411329434782089	267	0.62	1	Intermediate Mesoderm
H2-K1	0.00882436031974742	-0.366656065340447	0	325	1	Intermediate Mesoderm
Nup88	0.00903209121998324	-0.330083389073247	67	0.41	1	Intermediate Mesoderm
Fam114a2	0.00920450327957051	0.397509689607504	0.8	539	1	Intermediate Mesoderm
Gt(ROSA)26Sor	0.00963356594167413	-0.377643731497397	133	518	1	Intermediate Mesoderm
Col3a1	7.77462707818705e-220	1.81346493665761	962	229	1.61261314855756e-215	Pharyngeal Mesoderm
Lum	5.52858910728996e-179	1.08727243078055	466	46	1.14673995263408e-174	Pharyngeal Mesoderm
Cped1	2.01465066432205e-165	0.709772946671116	0.5	59	4.17878840793679e-161	Pharyngeal Mesoderm
Col23a1	8.97814268000834e-133	0.836542971036059	586	0.11	1.86224635468733e-128	Pharyngeal Mesoderm
Cxcl12	9.15313933014066e-126	1.08461193222731	868	276	1.89854415985778e-121	Pharyngeal Mesoderm
Lgals1	2.25513647881324e-124	1.6935768622602	868	371	4.67760408435441e-120	Pharyngeal Mesoderm
Foxd1	1.91278824973445e-120	1.15746592688219	872	326	3.96750538759919e-116	Pharyngeal Mesoderm
Twist1	2.29120763364196e-108	0.876865744337876	789	253	4.75242287370016e-104	Pharyngeal Mesoderm
Col26a1	4.1013024675235e-103	0.787855786204867	741	227	8.50692157813724e-99	Pharyngeal Mesoderm
Prrx1	9.06328020338238e-96	0.57278356542263	511	107	1.87990557978557e-91	Pharyngeal Mesoderm
Cdh11	2.33136542475234e-95	0.946355784518663	823	343	4.83571816402131e-91	Pharyngeal Mesoderm
Cd248	1.66191283935783e-93	0.439639098757218	338	46	3.44713961139602e-89	Pharyngeal Mesoderm
Prrx2	2.04100663218611e-93	0.832585708983666	665	195	4.23345595648042e-89	Pharyngeal Mesoderm
Vcan	1.32542785744357e-91	1.17021848047208	917	533	2.74920246190945e-87	Pharyngeal Mesoderm
Gap43	2.59058114257754e-88	0.711170246121098	669	211	5.37338340593434e-84	Pharyngeal Mesoderm
Col9a1	3.20198638199127e-88	0.576020558957572	0.56	132	6.6415601535263e-84	Pharyngeal Mesoderm
Flrt2	1.45444202521115e-81	0.632896440474188	481	0.11	3.01680364869297e-77	Pharyngeal Mesoderm
Cthrc1	6.67778692147178e-81	0.655604590516831	421	82	1.38510656325168e-76	Pharyngeal Mesoderm
Anxa5	8.60830325639965e-81	0.691950235515522	586	176	1.78553426144242e-76	Pharyngeal Mesoderm
Ebf1	6.46787463180449e-79	0.591180605375862	0.68	214	1.34156655612889e-74	Pharyngeal Mesoderm
Col4a1	3.06570035303904e-78	1.1433987957672	665	252	6.35887567227359e-74	Pharyngeal Mesoderm
Col5a1	2.24681681484549e-76	0.483639955905919	387	75	4.66034743735252e-72	Pharyngeal Mesoderm
Colec12	8.28783140166874e-75	0.606122402887781	534	0.15	1.71906198933413e-70	Pharyngeal Mesoderm
Tgfbi	1.80680635218029e-74	0.569985376864257	462	109	3.74767773569235e-70	Pharyngeal Mesoderm
Zic1	3.09782272097764e-73	0.545726471688706	0.38	73	6.42550388785182e-69	Pharyngeal Mesoderm
Vtn	3.8555200026059e-72	1.31983957865452	459	113	7.99711958940517e-68	Pharyngeal Mesoderm
Cdo1	9.39144954201972e-66	0.447856491134708	365	75	1.94797446400573e-61	Pharyngeal Mesoderm
Eva1b	1.94327747394709e-64	0.738131063952551	0.68	291	4.03074613646105e-60	Pharyngeal Mesoderm
Fam110b	7.96566142914148e-64	0.493819697968275	0.47	0.13	1.65223749363253e-59	Pharyngeal Mesoderm
Six1	9.91633944175318e-63	0.386817690141109	335	65	2.05684712700844e-58	Pharyngeal Mesoderm
Pcolce	5.19177130948209e-62	0.376441650453807	383	86	1.07687720501277e-57	Pharyngeal Mesoderm
Hoxb5os	1.03333751813882e-61	-1.02876216689519	128	667	2.14334868012354e-57	Pharyngeal Mesoderm
Col1a2	1.25960451768201e-60	0.522900931138545	338	71	2.61267169057602e-56	Pharyngeal Mesoderm
Igfbp4	1.03773745974994e-59	0.728093160414017	793	451	2.15247503901333e-55	Pharyngeal Mesoderm
Serpinf1	2.98501271731888e-58	0.502791336171521	485	152	6.19151337826282e-54	Pharyngeal Mesoderm
Hes5	6.22669511832752e-55	-1.75546748709753	203	677	1.29154110144349e-50	Pharyngeal Mesoderm
Col4a2	1.65199526982551e-54	0.698899049675169	511	181	3.42656858867208e-50	Pharyngeal Mesoderm
Sema5a	4.58787258028389e-53	0.415924007522318	361	89	9.51616530602485e-49	Pharyngeal Mesoderm
Hoxb9	1.30619295799325e-52	-0.675491741647592	113	635	2.7093054334696e-48	Pharyngeal Mesoderm
Gng11	3.10356978808227e-52	0.55722597277864	0.38	96	6.43742445444025e-48	Pharyngeal Mesoderm
Fam212a	9.59056574730104e-51	0.432624859928278	447	135	1.98927514730518e-46	Pharyngeal Mesoderm
Pdgfrb	2.32112313896308e-50	0.380246242144225	331	78	4.81447361483721e-46	Pharyngeal Mesoderm
Cnn2	1.38186681211432e-48	0.573093045157499	523	197	2.86626814168752e-44	Pharyngeal Mesoderm
Anxa6	3.47066690480401e-48	0.455152086310047	425	133	7.19885729394448e-44	Pharyngeal Mesoderm
Akap12	5.42809742903378e-45	0.516400965078309	477	174	1.12589596873019e-40	Pharyngeal Mesoderm
Nr2f1	5.57755599997387e-44	0.613688474406563	729	378	1.15689666551458e-39	Pharyngeal Mesoderm
Hoxc9	3.32350284384472e-43	-0.590469831833813	68	522	6.89360959870272e-39	Pharyngeal Mesoderm
Crabp2	7.75920512348732e-43	-0.919938710805994	331	711	1.60941432671374e-38	Pharyngeal Mesoderm
Sox2	2.89394383954994e-42	-0.647597282801888	0.06	511	6.00261831199448e-38	Pharyngeal Mesoderm
Anxa2	5.46365022715614e-40	0.4945839410835	361	109	1.13327033011673e-35	Pharyngeal Mesoderm
Oaf	7.09115537835357e-40	0.524428738620803	545	249	1.4708474485781e-35	Pharyngeal Mesoderm
Phlda1	3.40981915988552e-39	0.59487286057475	602	0.29	7.07264690143454e-35	Pharyngeal Mesoderm
Foxc1	2.66604878784099e-38	0.442846915668308	553	236	5.52991839573979e-34	Pharyngeal Mesoderm
Pth1r	7.17642688864154e-38	0.375058082533181	398	134	1.48853446524203e-33	Pharyngeal Mesoderm
Rhoc	7.24104654358859e-38	0.500902343751806	635	348	1.50193787407115e-33	Pharyngeal Mesoderm
Ets1	2.35752907139264e-37	0.340302100689215	395	131	4.88998679988262e-33	Pharyngeal Mesoderm
Hoxa9	3.28320603557863e-37	-0.500864805849022	41	451	6.81002595899719e-33	Pharyngeal Mesoderm
Slc2a1	6.3358821107465e-36	-0.633606175502154	305	682	1.31418866741104e-31	Pharyngeal Mesoderm
Junb	8.89604014643622e-36	0.530217718971957	481	197	1.8452166471738e-31	Pharyngeal Mesoderm
Hoxc6	8.99106418065402e-36	-0.462292140994892	75	485	1.86492653235126e-31	Pharyngeal Mesoderm
Mfap4	1.586438710485e-35	0.493636207225535	662	364	3.29059117328798e-31	Pharyngeal Mesoderm
Mxd4	1.56117051164966e-34	0.47740922051234	545	265	3.23817987526372e-30	Pharyngeal Mesoderm
Cenpv	1.27803709041415e-33	-0.473502235947893	286	675	2.65090453293703e-29	Pharyngeal Mesoderm
Mkrn1	4.91975130850487e-33	-0.634810021991342	335	689	1.02045481641008e-28	Pharyngeal Mesoderm
Klf6	1.29231695342479e-32	0.507674550294902	0.53	261	2.68052382479371e-28	Pharyngeal Mesoderm
Fbn2	3.5841996544414e-32	0.413828062203775	647	341	7.43434692324235e-28	Pharyngeal Mesoderm
S100a11	6.46176628963846e-32	0.530352968338367	538	283	1.34029956379681e-27	Pharyngeal Mesoderm
Hoxaas3	2.14445291045677e-30	-0.698326402104531	53	414	4.44802422686943e-26	Pharyngeal Mesoderm
Nrarp	4.90514269143251e-29	-0.465323421158187	105	477	1.01742469705693e-24	Pharyngeal Mesoderm
Ccnd1	1.3503279107111e-28	-0.538018301928999	229	608	2.80085015239696e-24	Pharyngeal Mesoderm
Skap2	4.41743025108816e-28	-0.387376742129805	147	525	9.16263382680707e-24	Pharyngeal Mesoderm
Hoxb4	6.2984053266812e-28	-0.366667844606936	94	461	1.30641523286022e-23	Pharyngeal Mesoderm
Fam60a	8.57687769158372e-28	-0.40526017594006	0.41	752	1.77901597078829e-23	Pharyngeal Mesoderm
Hoxb7	1.34587039278182e-27	-0.356899786975522	0.09	462	2.79160436870805e-23	Pharyngeal Mesoderm
Hoxa7	9.05171592136768e-26	-0.381726070103652	83	427	1.87750691641008e-21	Pharyngeal Mesoderm
Pou3f2	1.21095589234011e-25	-0.437792346185807	19	0.33	2.51176471189186e-21	Pharyngeal Mesoderm
Hoxb2	1.55162842369712e-25	-0.362593490219641	229	599	3.21838767643257e-21	Pharyngeal Mesoderm
Tle4	7.77291812911831e-25	-0.373463046151664	229	571	1.61225867834172e-20	Pharyngeal Mesoderm
Sox3	1.47215401697715e-23	-0.329379453277791	23	317	3.053541862014e-19	Pharyngeal Mesoderm
Hoxc10	4.03117540447879e-23	-0.341452281670109	0.03	321	8.36146402396991e-19	Pharyngeal Mesoderm
Sp8	6.1759085715707e-23	-0.331144238004	56	356	1.28100695591519e-18	Pharyngeal Mesoderm
Gja1	9.25942003939376e-23	-0.407651292598791	226	551	1.92058890457105e-18	Pharyngeal Mesoderm
Cdca8	1.31936452181947e-22	-0.449056960906722	481	784	2.73662589115795e-18	Pharyngeal Mesoderm
Hoxa10	1.64775740760298e-22	-0.333099990194104	23	305	3.41777841485011e-18	Pharyngeal Mesoderm
Rrm2	2.92982110215071e-22	-0.43331480639057	444	753	6.07703493008101e-18	Pharyngeal Mesoderm
D030056L22Rik	2.77193334175749e-21	-0.316066430216007	199	525	5.74954413747339e-17	Pharyngeal Mesoderm
Sall4	4.3598702005204e-21	-0.313102253221019	71	361	9.04324276991941e-17	Pharyngeal Mesoderm
Mir124-2hg	1.71481068470945e-20	-0.415459159490045	41	309	3.55686032222434e-16	Pharyngeal Mesoderm
Ly6h	2.30925590973676e-20	-0.601289019379477	64	328	4.78985860797598e-16	Pharyngeal Mesoderm
H2-K1	6.88000507213858e-20	-0.302310133565591	0.06	335	1.42705065206298e-15	Pharyngeal Mesoderm
Mllt3	9.88686404965524e-20	-0.380552886371483	289	586	2.05073334117949e-15	Pharyngeal Mesoderm
Mycl	1.04935923355526e-19	-0.265904685031285	41	308	2.17658092224032e-15	Pharyngeal Mesoderm
Odc1	1.08466957130875e-19	-0.353721995651612	0.47	759	2.24982162480861e-15	Pharyngeal Mesoderm
Psat1	1.11598545416645e-19	-0.329450608014512	297	587	2.31477702903205e-15	Pharyngeal Mesoderm
Sox21	1.33928346389179e-19	-0.346608311358135	26	0.28	2.77794176080435e-15	Pharyngeal Mesoderm
Exosc7	1.45011161665368e-19	-0.31536301614373	0.38	0.7	3.00782151526306e-15	Pharyngeal Mesoderm
Sall1	1.58226915566663e-18	-0.279607476643559	75	339	3.28194268268373e-14	Pharyngeal Mesoderm
Cdca7	5.56794699836536e-18	-0.306707332467279	248	534	1.15490356640094e-13	Pharyngeal Mesoderm
Irx3	6.57188681254081e-18	-0.310002241907633	0.12	396	1.36314076265722e-13	Pharyngeal Mesoderm
Peg12	1.26897496006651e-17	-0.305474799057672	184	469	2.63210786216995e-13	Pharyngeal Mesoderm
Greb1l	1.71805012593015e-17	-0.278606369333388	102	365	3.56357957120432e-13	Pharyngeal Mesoderm
Pla2g12a	2.36976651042347e-17	-0.296544880911943	259	546	4.91536969592036e-13	Pharyngeal Mesoderm
Ncam1	8.92799586025044e-17	-0.313280353379776	286	569	1.85184490133315e-12	Pharyngeal Mesoderm
Sms	1.24167260935878e-16	-0.290486742130103	541	821	2.57547732633199e-12	Pharyngeal Mesoderm
Uchl1	1.79548279567839e-16	-0.363285259168811	305	582	3.72419041479611e-12	Pharyngeal Mesoderm
Cisd1	1.1137789241261e-15	-0.259160658677705	575	827	2.31020024442236e-11	Pharyngeal Mesoderm
Lgr4	1.80146365540768e-15	-0.333398861921967	241	509	3.73659591404661e-11	Pharyngeal Mesoderm
Tpd52	7.1369010671569e-15	-0.263751186213554	214	475	1.48033601934968e-10	Pharyngeal Mesoderm
Sap30	1.39774091182664e-14	-0.27011096177805	301	567	2.89919419931082e-10	Pharyngeal Mesoderm
Ccnb1	2.69517886300169e-14	-0.313810369396732	305	581	5.5903399976381e-10	Pharyngeal Mesoderm
Gas1	3.69616450304161e-12	-0.256876230468037	256	508	7.6665844122089e-08	Pharyngeal Mesoderm
Hand2	0	1.26163866875729	802	12	0	Heart
Hand1	0	0.986500280479493	0.61	6	0	Heart
Unc45b	0	0.93363461785335	545	9	0	Heart
Gata6	0	0.841561819870128	626	12	0	Heart
5033428I22Rik	0	0.774927436788297	588	7	0	Heart
Ccdc141	0	0.722966820998483	519	8	0	Heart
Smyd1	0	0.590399292990086	342	4	0	Heart
Nkx2-5	0	0.532333965363136	316	1	0	Heart
Tbx20	0	0.510882477388467	353	5	0	Heart
Hspb7	0	0.477252766275588	326	2	0	Heart
Gm34030	1.44796217402376e-291	0.370635388262707	0.31	4	3.00336314136009e-287	Heart
Tnni1	4.3301156413252e-286	2.39796485660086	781	67	8.98152586323673e-282	Heart
Dok4	8.93539731724254e-255	0.633521108013517	508	25	1.85338011154245e-250	Heart
Rgs5	1.2706701808393e-241	0.570054863759683	0.31	7	2.63562408909688e-237	Heart
Csrp3	2.36980756705779e-239	0.756924319783599	273	5	4.91545485559126e-235	Heart
Capn6	2.62119923641833e-228	0.596067775293877	428	19	5.4368914561789e-224	Heart
Des	2.09419033111703e-226	1.08427675170977	604	47	4.34376958480295e-222	Heart
Ttn	1.74402182960792e-209	1.7254895435087	412	0.02	3.61745007897275e-205	Heart
Tnnt2	1.01460327194194e-208	2.31460744889262	439	24	2.10449010666197e-204	Heart
Isl1	8.71893037779482e-200	0.720865353768254	524	37	1.8084805389622e-195	Heart
Synpo2	6.32747829276176e-195	0.328902683448817	257	6	1.31244554748464e-190	Heart
Pde3a	1.71626371548229e-191	0.68652457851615	481	33	3.55987419865337e-187	Heart
Pgam2	9.6207233771865e-189	0.847000695192236	273	8	1.99553044289602e-184	Heart
Myh7	1.04214489604652e-181	0.85884479834946	283	9	2.16161694337968e-177	Heart
Mef2c	2.53191616935566e-180	0.877317825134508	583	55	5.25170051847752e-176	Heart
Nebl	1.87519859668805e-161	0.697465986694357	348	19	3.88953692925036e-157	Heart
Mab21l2	2.82019236219837e-149	0.375934220871111	267	11	5.84964299767187e-145	Heart
Zfpm1	8.99863005827526e-146	0.618149942157797	0.46	42	1.86649584668746e-141	Heart
Acta2	5.3176327947646e-134	2.37966276993602	578	0.08	1.10298339429007e-129	Heart
Klhdc8b	2.0216470885067e-129	0.797622031941347	0.61	91	4.19330039098059e-125	Heart
Bambi	4.92778629011598e-126	1.18446355167213	786	182	1.02212143229586e-121	Heart
Ahnak	2.17815536369187e-122	0.625449126768413	0.46	0.05	4.51792985536967e-118	Heart
Itm2a	1.10252380061765e-117	1.68763271544095	888	273	2.28685486724113e-113	Heart
Hspb1	8.04052411220301e-112	0.852272806647934	0.31	24	1.66776551135315e-107	Heart
Arhgdib	4.35417174567353e-101	0.414087750885869	332	0.03	9.03142303487603e-97	Heart
Tnnc1	1.76961081105406e-100	2.02285695423622	316	28	3.67052674428834e-96	Heart
Myl4	3.010115975673e-87	2.95472480890325	374	48	6.24358255674093e-83	Heart
Sh3bgr	4.84361276682672e-87	1.51702498279707	374	48	1.0046621600952e-82	Heart
Unc5c	1.81116975898146e-84	0.604911901650078	417	0.06	3.75672831407934e-80	Heart
Bmp4	1.91027520108917e-84	0.522103053841211	321	35	3.96229282209915e-80	Heart
Slc38a4	1.17394917010905e-83	0.668333276325068	551	108	2.43500536864019e-79	Heart
Tgfb2	3.41943581100728e-82	0.873949480850378	668	174	7.09259375919129e-78	Heart
Dlk1	1.99218598889092e-76	0.899331492479162	476	87	4.13219217815755e-72	Heart
Unc5b	2.52864103600509e-74	0.376756683506481	374	54	5.24490723688176e-70	Heart
Myl7	8.15089840204937e-74	2.88489117753797	0.39	63	1.69065934655308e-69	Heart
Lgi2	4.58235463071193e-70	0.379163172431109	289	34	9.50471997502269e-66	Heart
Fabp3	4.47035505980131e-69	0.915043678011093	439	85	9.27241046503988e-65	Heart
Myl3	4.29658724829024e-64	2.65788829902512	0.31	44	8.91198127040362e-60	Heart
Ppp1r14c	8.86774870116575e-64	0.455545666119267	294	39	1.8393484355958e-59	Heart
Prrx2	1.59644003037063e-63	0.761581460955716	674	0.2	3.31133591099476e-59	Heart
Rbm24	1.82177186093501e-63	0.439679526914187	342	53	3.77871919395139e-59	Heart
Mecom	1.40405654888926e-62	0.590744825186069	422	82	2.9122940937061e-58	Heart
Ndrg2	8.62711790261748e-62	0.360239271633652	299	41	1.78943679536092e-57	Heart
Actc1	2.69496546625923e-58	2.29864216787709	305	46	5.5898973701149e-54	Heart
Sparc	1.63113150945444e-57	0.772936161373236	775	331	3.38329297691041e-53	Heart
Rbms3	3.3619820229043e-56	0.499070726430813	353	63	6.9734231119081e-52	Heart
Pbx3	3.66176244785738e-56	0.746643110645875	674	235	7.59522766934578e-52	Heart
Runx1t1	2.22793237037898e-55	0.524665275954163	503	121	4.62117732264007e-51	Heart
Edil3	6.03676257604462e-55	0.505538083238866	385	75	1.25214529352317e-50	Heart
Nfib	6.83220652399315e-55	0.514889195043432	471	113	1.41713627720666e-50	Heart
Rbpms	1.30281151696231e-54	0.834025639209927	807	445	2.70229164848322e-50	Heart
Fbn1	2.62540859280026e-54	0.540081381487816	364	0.07	5.4456225031863e-50	Heart
Atp1b1	2.61124136797401e-50	0.541433209373238	385	83	5.41623684545168e-46	Heart
Rcsd1	3.15767524950428e-50	0.293980684725808	305	51	6.54965000252178e-46	Heart
Tmem176b	7.42243224744852e-49	0.72658684644556	658	248	1.53956089676577e-44	Heart
Arhgap31	2.1637351583435e-48	0.390779622523999	326	0.06	4.4880194654361e-44	Heart
Nexn	7.59580955231889e-47	0.897015383269584	497	153	1.57552281734198e-42	Heart
Adamts1	3.40414355383199e-44	0.350334500329506	321	64	7.06087455935832e-40	Heart
Rhoc	3.63904012581854e-44	0.636623952272399	738	349	7.54809702897281e-40	Heart
Tmod1	1.36534362713878e-43	0.417381133379381	364	83	2.83199575141126e-39	Heart
Ptges3l	1.63446671643173e-43	0.43140069711867	385	94	3.39021086322269e-39	Heart
Emp2	9.12215287005263e-41	0.337415191569494	337	73	1.89211694830632e-36	Heart
Sorbs2	3.4088642855248e-40	0.516456186355006	353	85	7.07066630103555e-36	Heart
Tmem176a	3.78375491137986e-40	0.571630777238007	626	251	7.8482644371841e-36	Heart
Dact1	6.67906136931285e-40	0.413377263147728	444	128	1.38537090922287e-35	Heart
Pth1r	1.26602987857812e-39	0.497993894495042	455	136	2.62599917414673e-35	Heart
Maged2	1.74177618579114e-38	0.771527127520049	893	613	3.61279216456799e-34	Heart
Rps6ka2	4.37777739853417e-37	0.429792340490579	342	85	9.08038588003957e-33	Heart
Hoxb9	1.33615595884868e-36	-0.691343982377113	155	628	2.77145468984393e-32	Heart
Hoxb5os	2.04698988091184e-36	-0.920930953622128	193	658	4.24586641098733e-32	Heart
Peg10	9.64023583598791e-36	0.886866935651639	684	348	1.99957771710061e-31	Heart
Col18a1	2.54916742746031e-35	0.662176585075849	636	295	5.28748307803817e-31	Heart
Igsf3	2.03975705432038e-34	0.510221654602601	529	201	4.23086408207133e-30	Heart
Ece1	4.10175414822173e-34	0.515663407529197	417	132	8.50785845424151e-30	Heart
Meg3	1.82464522704082e-33	0.944632055346331	861	571	3.78467912992806e-29	Heart
3632451O06Rik	2.9454980025559e-33	0.393607395683776	348	93	6.10955195690144e-29	Heart
Airn	7.16554654068318e-33	0.438357610788285	476	165	1.4862776634685e-28	Heart
Gng11	1.71666002217817e-32	0.506148244748885	364	0.1	3.56069621800195e-28	Heart
Gamt	5.6726465571686e-32	0.452741862854096	476	175	1.17662034888791e-27	Heart
Hes5	1.19176968565134e-31	-1.44109538420111	246	0.67	2.471968681978e-27	Heart
Anxa2	1.09706883151802e-30	0.423244926463223	0.38	111	2.27554017033467e-26	Heart
Impa2	6.9116492237626e-30	0.386603828475686	433	151	1.43361428199284e-25	Heart
Vcan	1.93583338484627e-29	0.732992990994099	824	0.54	4.01530560684813e-25	Heart
Prnp	1.05078986212468e-28	0.526550670239701	439	161	2.17954833201901e-24	Heart
Efhd2	1.11863998350886e-28	0.378523346381735	412	0.14	2.32028305379407e-24	Heart
Mpped2	1.21976625841147e-28	0.505440238932682	497	0.21	2.53003917319707e-24	Heart
Dact3	1.44510252315542e-28	0.366591099987086	417	144	2.99743165352897e-24	Heart
Cgnl1	4.11503165108959e-27	0.370752699615893	374	123	8.53539865069003e-23	Heart
Txnip	4.74152056958348e-27	0.525469408751377	615	311	9.83486196543006e-23	Heart
Cenpv	7.39609846289822e-27	-0.516715779911862	283	0.67	1.53409874317435e-22	Heart
Col9a1	1.27201797731991e-26	0.66197204021343	406	142	2.63841968855695e-22	Heart
Igf2r	1.52572494725835e-26	0.531220271386022	535	235	3.16465868560326e-22	Heart
Smad7	1.28871946133269e-25	0.506767965513313	524	241	2.67306190669627e-21	Heart
Anxa6	3.18953781488963e-25	0.312352588036135	396	137	6.61573933564406e-21	Heart
Blvrb	6.02085146405555e-25	0.432952866505432	0.61	316	1.2488450106744e-20	Heart
Cnn2	7.78240086390571e-25	0.420219743845568	481	202	1.61422558719132e-20	Heart
Hoxc9	1.27760779542039e-24	-0.53135065489097	134	514	2.65001408926097e-20	Heart
Crabp2	1.46431052208074e-24	-0.823390965582213	396	704	3.03727288489988e-20	Heart
Hoxb7	8.87261033252643e-24	-0.430697026353579	0.08	458	1.84035683517263e-19	Heart
Hoxc6	1.80861408878905e-23	-0.451775304934032	102	479	3.75142734296626e-19	Heart
Ank3	2.6538947710648e-23	0.474334135316574	545	269	5.5047085341426e-19	Heart
Phgdh	3.77339201767044e-23	-0.483544564511904	444	783	7.82676972305204e-19	Heart
Grina	8.92810035481916e-23	0.425041815218687	508	246	1.85186657559659e-18	Heart
Sox2	2.42574077756161e-22	-0.578902038414042	0.15	503	5.03147152081829e-18	Heart
Gja1	2.65337536664735e-22	-0.519252233266172	182	548	5.50363118549993e-18	Heart
Sfrp2	1.11789049400924e-21	-0.700408901506821	176	545	2.31872846267396e-17	Heart
Mt1	7.75145015169641e-21	0.565182167741945	481	222	1.60780579046487e-16	Heart
Hoxa9	4.16159576298453e-20	-0.438785686796927	102	445	8.63198193158251e-16	Heart
Hoxa7	6.1209116663067e-20	-0.412047447364077	86	423	1.26959949782534e-15	Heart
Ypel3	1.02755975506524e-19	0.413239642113779	594	0.33	2.13136444395631e-15	Heart
Fabp7	1.13511385475762e-19	-1.06518767439064	267	589	2.35445315753825e-15	Heart
Psat1	2.84769503050479e-19	-0.422178005002911	267	584	5.90668903227305e-15	Heart
Skap2	1.18512816739169e-18	-0.380751901555953	187	519	2.45819284480385e-14	Heart
Sp8	2.39659819343752e-18	-0.354391370554757	43	353	4.9710239728281e-14	Heart
Ccnd1	3.79409674437176e-18	-0.472973962700762	273	602	7.8697154671759e-14	Heart
Gar1	9.34049535537977e-18	-0.375940198121025	0.54	797	1.93740554661287e-13	Heart
Hoxaas3	2.12927615730547e-17	-0.61039050936426	96	409	4.41654460548301e-13	Heart
Nrarp	3.01959543239059e-17	-0.460514971178402	0.15	471	6.26324484586456e-13	Heart
Pantr1	3.99707923105275e-16	-0.663663599134044	102	404	8.29074174104962e-12	Heart
Trim71	1.10454209439131e-15	-0.333225639888753	289	588	2.29104121218646e-11	Heart
Igfbp2	1.289124881205e-15	-0.645822835024198	187	483	2.67390282859541e-11	Heart
Mllt3	7.57495037579345e-15	-0.393112945508373	305	582	1.57119620694708e-10	Heart
Nmral1	2.02462793448485e-14	-0.341990396215442	422	692	4.19948326170848e-10	Heart
Foxd1	3.13874207278112e-14	-0.600751815644738	86	355	6.51037880736259e-10	Heart
Sparcl1	5.03908099553481e-14	-0.380419235846566	102	381	1.04520618009383e-09	Heart
Hoxa10	5.22244333398116e-14	-0.31402740733972	48	301	1.08323919633437e-09	Heart
Fez1	7.3404983858081e-14	-0.396775128291127	123	398	1.52256617518432e-09	Heart
Pou3f2	2.72589936606408e-13	-0.362577281987355	0.07	324	5.65406046509011e-09	Heart
1110004E09Rik	2.76029540361966e-13	-0.303254374598861	294	555	5.7254047261879e-09	Heart
Cdca7	2.83767836317005e-13	-0.311795831295286	262	531	5.88591246088732e-09	Heart
Greb1l	4.24528551841696e-13	-0.289000887752337	107	361	8.80557122230046e-09	Heart
Golm1	7.30774884984525e-12	-0.267769712278076	0.23	0.49	1.5157732664349e-07	Heart
Ctla2a	0	2.34756358731558	667	13	0	Haematoendothelial Progenitors
Cldn5	0	2.22556735147695	855	0.01	0	Haematoendothelial Progenitors
Emcn	0	1.55125088333979	0.87	6	0	Haematoendothelial Progenitors
Icam2	0	1.36815168594374	739	4	0	Haematoendothelial Progenitors
Rasip1	0	1.18293157894512	797	0.01	0	Haematoendothelial Progenitors
Clec1b	0	1.11251939945802	507	2	0	Haematoendothelial Progenitors
Cd34	0	1.11026426342356	0.71	13	0	Haematoendothelial Progenitors
Kdr	0	1.0792507108093	855	11	0	Haematoendothelial Progenitors
Gimap6	0	0.993687987506888	739	2	0	Haematoendothelial Progenitors
Cdh5	0	0.9754877620439	565	2	0	Haematoendothelial Progenitors
Vamp5	0	0.910361369203323	0.71	17	0	Haematoendothelial Progenitors
Kcne3	0	0.88955789341241	493	2	0	Haematoendothelial Progenitors
Esam	0	0.873176270484287	638	5	0	Haematoendothelial Progenitors
Myct1	0	0.866819558419528	0.58	1	0	Haematoendothelial Progenitors
Hhex	0	0.773484269060562	638	12	0	Haematoendothelial Progenitors
Dusp2	0	0.72957550917929	536	7	0	Haematoendothelial Progenitors
Gngt2	0	0.728898648034151	667	14	0	Haematoendothelial Progenitors
D030007L05Rik	0	0.690147676105562	435	1	0	Haematoendothelial Progenitors
Apold1	0	0.671642204231975	0.42	4	0	Haematoendothelial Progenitors
Sox18	0	0.641301182626286	565	1	0	Haematoendothelial Progenitors
Flt4	0	0.640751136068162	551	2	0	Haematoendothelial Progenitors
Stab1	0	0.579946481211594	551	4	0	Haematoendothelial Progenitors
Grap	0	0.570877928999423	522	1	0	Haematoendothelial Progenitors
Bcl6b	0	0.536074532848102	478	5	0	Haematoendothelial Progenitors
Rasgrp3	0	0.520437710852595	522	7	0	Haematoendothelial Progenitors
Cd93	0	0.504057243834747	0.42	2	0	Haematoendothelial Progenitors
Klhl6	0	0.447597437088191	464	2	0	Haematoendothelial Progenitors
Tie1	0	0.435659085501696	449	1	0	Haematoendothelial Progenitors
Madcam1	0	0.433221447161637	319	1	0	Haematoendothelial Progenitors
Mmrn1	0	0.43274024984933	348	1	0	Haematoendothelial Progenitors
Exoc3l4	0	0.416886618549689	478	5	0	Haematoendothelial Progenitors
Adgrl4	0	0.354463560182115	304	1	0	Haematoendothelial Progenitors
Tek	0	0.350004003677666	348	1	0	Haematoendothelial Progenitors
Pcdh12	0	0.301237709077609	304	1	0	Haematoendothelial Progenitors
She	1.50782311356049e-301	0.533857806733841	464	6	3.12752670214717e-297	Haematoendothelial Progenitors
Col15a1	2.41540161583979e-296	0.274722009535512	0.29	1	5.0100260315749e-292	Haematoendothelial Progenitors
Eng	6.84990990629309e-288	0.382657830839915	406	4	1.42080831276331e-283	Haematoendothelial Progenitors
Arhgef15	4.04381726602451e-272	0.368103023335288	435	6	8.38768577318803e-268	Haematoendothelial Progenitors
Pde8a	1.8982682764116e-268	0.363688276110003	362	4	3.93738805893295e-264	Haematoendothelial Progenitors
Hapln1	1.50243829796765e-254	0.855713374070402	507	0.01	3.11635751764449e-250	Haematoendothelial Progenitors
Lat	1.39738013054135e-252	0.329233396944066	377	4	2.89844586676888e-248	Haematoendothelial Progenitors
Flt1	3.05956432954416e-250	0.784219804449239	435	7	6.34614833234051e-246	Haematoendothelial Progenitors
Thsd1	4.29248043378817e-247	0.303403842404032	348	4	8.90346291576342e-243	Haematoendothelial Progenitors
Klhl4	2.15486636712087e-219	0.26161755460891	275	2	4.46962381868211e-215	Haematoendothelial Progenitors
Fxyd5	1.82309869973519e-218	0.49320161399636	333	4	3.78147132299072e-214	Haematoendothelial Progenitors
Cracr2b	3.18052488143196e-213	0.347405135260452	377	6	6.59704470906617e-209	Haematoendothelial Progenitors
Myzap	6.2855124313077e-213	0.356890676941559	377	6	1.30374098850184e-208	Haematoendothelial Progenitors
Plxnd1	2.37894892919623e-211	1.03172570557243	797	37	4.93441586893882e-207	Haematoendothelial Progenitors
Pecam1	3.35948539722723e-200	0.499017059969397	348	5	6.96824461092872e-196	Haematoendothelial Progenitors
Lama4	9.63519298468123e-189	0.615381573792953	435	0.01	1.99853172888258e-184	Haematoendothelial Progenitors
Rhoj	5.13641533512951e-177	0.610594011855287	638	27	1.06539526881256e-172	Haematoendothelial Progenitors
8430408G22Rik	1.65835678346651e-172	0.318480590208356	275	4	3.43976364026625e-168	Haematoendothelial Progenitors
Ptpn18	3.29071419445715e-172	0.468784922314988	478	14	6.82559938214302e-168	Haematoendothelial Progenitors
Arap3	2.51703622119967e-165	0.344901294746986	406	0.01	5.22083653001236e-161	Haematoendothelial Progenitors
Acvrl1	9.31533012356565e-161	0.409591857921814	391	0.01	1.93218577422999e-156	Haematoendothelial Progenitors
Etv2	2.15716231769957e-156	1.51285951861462	0.58	26	4.47438607937245e-152	Haematoendothelial Progenitors
Plvap	1.29505195852245e-154	0.636602178966563	565	24	2.68619677236728e-150	Haematoendothelial Progenitors
Ecscr	5.71798566347207e-151	1.57600089317797	754	0.05	1.18602458631738e-146	Haematoendothelial Progenitors
Mmrn2	7.5007468763096e-143	0.334931603684132	304	6	1.55580491708414e-138	Haematoendothelial Progenitors
Gmfg	7.86336751030748e-141	1.02892631378311	667	0.04	1.63101968898798e-136	Haematoendothelial Progenitors
Tgfb1	2.24451404508858e-139	0.582918372348972	609	32	4.65557103232273e-135	Haematoendothelial Progenitors
Shank3	3.69066755003714e-139	0.302941153110717	377	11	7.65518263228703e-135	Haematoendothelial Progenitors
Rapgef5	1.53631220595569e-133	0.672082965475612	594	32	3.1866187775933e-129	Haematoendothelial Progenitors
Cavin1	3.29112167150025e-133	0.525081638222279	391	13	6.82644457102582e-129	Haematoendothelial Progenitors
Ppp1r13b	1.65696000821909e-128	0.447187361035409	464	19	3.43686644904804e-124	Haematoendothelial Progenitors
Gng11	2.62840731469727e-124	1.92800620366853	913	99	5.45184245214507e-120	Haematoendothelial Progenitors
Dok4	1.98909066675026e-122	0.6109874782092	0.58	33	4.12577186097338e-118	Haematoendothelial Progenitors
Dll4	9.87965270102086e-122	0.333567210524001	261	5	2.04923756324575e-117	Haematoendothelial Progenitors
Mef2c	1.81937281081412e-121	0.960226247851844	768	63	3.77374308419065e-117	Haematoendothelial Progenitors
Lmo2	2.57337506612769e-113	1.5432740079148	797	75	5.33769456216206e-109	Haematoendothelial Progenitors
Fgd5	6.03858416972298e-113	0.354186092653296	348	12	1.25252312848394e-108	Haematoendothelial Progenitors
Tmem255a	5.10466399726823e-111	0.590213811027884	536	32	1.05880940631338e-106	Haematoendothelial Progenitors
Mcam	1.75401657738582e-109	0.311941972805584	304	9	3.63818118481366e-105	Haematoendothelial Progenitors
Dysf	2.53285273021233e-108	0.478549285185888	507	29	5.25364313300642e-104	Haematoendothelial Progenitors
Cd38	4.87961136165705e-97	0.333075969551329	304	11	1.0121289886349e-92	Haematoendothelial Progenitors
Elk3	7.8486826822833e-97	0.888995624622116	812	89	1.6279737619592e-92	Haematoendothelial Progenitors
Atf3	1.95073632256287e-96	0.551319892383634	536	37	4.0462172802599e-92	Haematoendothelial Progenitors
Pde4b	3.06514437006866e-94	0.42093329893208	348	15	6.35772245239641e-90	Haematoendothelial Progenitors
Hpgd	9.68482292417076e-92	0.437121055955751	362	17	2.0088259709315e-87	Haematoendothelial Progenitors
Klf2	8.27466013072324e-87	0.803740711401295	464	0.03	1.71633000431461e-82	Haematoendothelial Progenitors
Igf1	2.21816267950324e-83	0.47669317607608	362	19	4.60091302982563e-79	Haematoendothelial Progenitors
Afap1l1	2.3492740887876e-78	0.550802882352777	536	46	4.87286431496324e-74	Haematoendothelial Progenitors
Arhgdib	4.49611108472296e-76	0.448094429108863	464	34	9.32583361193237e-72	Haematoendothelial Progenitors
Nid1	3.30847943006635e-74	0.558885764051931	493	0.04	6.86244803384362e-70	Haematoendothelial Progenitors
Smagp	3.71666323984354e-73	0.349634560242065	406	27	7.70910289208348e-69	Haematoendothelial Progenitors
Lyn	3.7243812963231e-71	0.271968125878758	391	26	7.72511168483337e-67	Haematoendothelial Progenitors
Fli1	1.38996646793289e-70	0.501402375039415	609	64	2.8830684477864e-66	Haematoendothelial Progenitors
Ppp1r16b	1.71596135584986e-65	0.259949528629301	275	14	3.55924704430379e-61	Haematoendothelial Progenitors
Arhgap31	3.17808368594486e-64	0.602787258363297	565	62	6.59198118138683e-60	Haematoendothelial Progenitors
Vav3	7.82293965857828e-64	0.458547325586821	449	39	1.62263414398231e-59	Haematoendothelial Progenitors
S1pr1	9.55474503599694e-62	0.255040499166204	348	23	1.98184521536649e-57	Haematoendothelial Progenitors
Kank3	6.18483804859729e-60	0.51330281721161	493	51	1.28285910804005e-55	Haematoendothelial Progenitors
Ramp2	6.80018394870765e-60	1.69283865489752	986	278	1.41049415464094e-55	Haematoendothelial Progenitors
Gm13889	6.81913908331256e-60	0.354315283935811	319	0.02	1.41442582866069e-55	Haematoendothelial Progenitors
Anxa2	2.36973856356481e-58	1.03464365046175	0.71	113	4.91531172854612e-54	Haematoendothelial Progenitors
F11r	4.69310262580838e-57	0.27926490764831	348	26	9.73443346645174e-53	Haematoendothelial Progenitors
Egfl7	8.8907816843614e-56	1.94285139475355	899	0.25	1.84412593697024e-51	Haematoendothelial Progenitors
Gria2	1.03902020418105e-54	0.640791970798618	391	34	2.15513570751233e-50	Haematoendothelial Progenitors
Sox17	2.59467641172687e-53	0.493962759367404	449	46	5.38187781320388e-49	Haematoendothelial Progenitors
Ptprm	4.84833902709452e-53	0.250294878191569	319	23	1.00564248099995e-48	Haematoendothelial Progenitors
Arhgap18	7.61722965901343e-52	0.566368940172029	464	51	1.57996577587256e-47	Haematoendothelial Progenitors
Igfbp3	1.11464111179301e-51	1.55945501579976	551	77	2.31198859408106e-47	Haematoendothelial Progenitors
Tspan18	2.94731380111585e-50	0.607841376653503	652	107	6.1133182862745e-46	Haematoendothelial Progenitors
Sema6d	7.06947620842136e-49	0.514641497370752	507	63	1.46635075515076e-44	Haematoendothelial Progenitors
S100a13	1.64017897122216e-47	0.460243324841862	435	48	3.40205922210901e-43	Haematoendothelial Progenitors
Anxa6	1.90669849385894e-47	0.56621247617378	739	139	3.95487401596221e-43	Haematoendothelial Progenitors
Slc7a7	9.25421704427099e-47	0.27618758024525	319	26	1.91950969932269e-42	Haematoendothelial Progenitors
Cavin3	1.98966674000906e-46	0.404470696797382	0.29	22	4.12696675212679e-42	Haematoendothelial Progenitors
Chst1	2.40710793450232e-45	0.307590311881971	275	0.02	4.99282327774472e-41	Haematoendothelial Progenitors
Ndrg1	3.1337917314095e-44	0.33087107396021	319	28	6.50011080928958e-40	Haematoendothelial Progenitors
Sipa1	8.60714129461248e-42	0.473552926308808	507	74	1.78529324732852e-37	Haematoendothelial Progenitors
Man1a	1.00809568770686e-40	0.323636907882761	333	33	2.09099207544156e-36	Haematoendothelial Progenitors
Arhgap29	1.86995872611835e-40	0.716809147492232	609	115	3.87866838971469e-36	Haematoendothelial Progenitors
Tnfaip8l1	1.725970267207e-39	0.282057491441247	362	0.04	3.58000752824075e-35	Haematoendothelial Progenitors
Upp1	9.93878840986914e-39	0.898867207972984	565	102	2.06150349197506e-34	Haematoendothelial Progenitors
Ubtd1	2.62092827188746e-38	0.425967939047136	522	83	5.43632942154897e-34	Haematoendothelial Progenitors
Plk2	5.82085553646851e-38	0.889149517370502	826	235	1.2073618553743e-33	Haematoendothelial Progenitors
Hopx	7.83505414093049e-38	0.476860506590636	333	36	1.6251469299118e-33	Haematoendothelial Progenitors
Tgfbr2	2.2177663604656e-37	0.302106848239893	348	39	4.60009098487775e-33	Haematoendothelial Progenitors
Dock4	2.37764001351232e-37	0.497147747216091	609	114	4.93170091602726e-33	Haematoendothelial Progenitors
Sparc	3.98259548475734e-37	1.49441713165201	884	338	8.26069955448368e-33	Haematoendothelial Progenitors
Pqlc1	7.3166586125068e-37	0.275722917068084	362	42	1.51762132940616e-32	Haematoendothelial Progenitors
Dusp3	8.26918260941971e-37	0.394860962002998	0.58	105	1.71519385684584e-32	Haematoendothelial Progenitors
Tfpi	1.20310896560339e-36	0.571871673894007	667	143	2.49548861645455e-32	Haematoendothelial Progenitors
Rcsd1	2.97658261286987e-35	0.311683698126799	406	54	6.17402765561467e-31	Haematoendothelial Progenitors
Aplnr	1.11530692299045e-34	0.309277411392783	319	35	2.3133696196668e-30	Haematoendothelial Progenitors
Col4a1	1.59653512540522e-34	1.02932589370257	826	263	3.3115331571155e-30	Haematoendothelial Progenitors
Pcdh17	2.23501463457153e-34	0.456569541265752	464	72	4.63586735502828e-30	Haematoendothelial Progenitors
Anxa3	6.93601280044361e-34	0.416453172825217	464	73	1.43866777506801e-29	Haematoendothelial Progenitors
Prcp	1.36220794052932e-33	0.651826892872518	623	144	2.82549171024591e-29	Haematoendothelial Progenitors
Igfbp4	1.78952046781172e-33	1.02213291457012	957	459	3.71182335433506e-29	Haematoendothelial Progenitors
Sh2d3c	2.13440241847015e-33	0.303470249633422	522	91	4.42717749639079e-29	Haematoendothelial Progenitors
Rasgrp2	3.33670756764385e-33	0.36986152327254	391	55	6.92099883680688e-29	Haematoendothelial Progenitors
Ets1	6.13192127442675e-33	0.65672303515415	623	136	1.2718831107416e-28	Haematoendothelial Progenitors
Efna1	1.04970630567835e-32	0.37093281750898	362	48	2.17730081923803e-28	Haematoendothelial Progenitors
Jup	3.8706035620199e-32	0.269492536902246	406	59	8.02840590834167e-28	Haematoendothelial Progenitors
Arpc1b	5.44532696162223e-32	1.03350673081749	0.87	382	1.12946971837968e-27	Haematoendothelial Progenitors
Grrp1	5.56104039453885e-32	0.372127398800328	478	82	1.15347099863525e-27	Haematoendothelial Progenitors
Myo6	1.10245755706943e-31	0.470942901563618	507	94	2.28671746487341e-27	Haematoendothelial Progenitors
BC028528	1.12529692778358e-30	0.647414771018393	638	156	2.3340908876087e-26	Haematoendothelial Progenitors
Akap12	1.30080134371984e-30	0.669867347174363	681	181	2.69812214714369e-26	Haematoendothelial Progenitors
Eva1b	2.11517265040945e-30	0.693411336846487	855	301	4.38729111147927e-26	Haematoendothelial Progenitors
Ostf1	2.79980447040244e-30	0.583220065079913	696	186	5.80735443250875e-26	Haematoendothelial Progenitors
St3gal1	5.61498291837901e-30	0.3037584826087	333	44	1.16465975693017e-25	Haematoendothelial Progenitors
Anxa5	8.28297090347682e-30	0.666287133020819	696	187	1.71805382479916e-25	Haematoendothelial Progenitors
Col4a2	1.12087184227537e-29	0.820310649329482	667	189	2.32491237524758e-25	Haematoendothelial Progenitors
Ier3	2.73974798618527e-29	0.63980714899477	464	85	5.68278527294549e-25	Haematoendothelial Progenitors
Ipo11	4.70380248455243e-28	0.770109315254753	739	252	9.75662711345866e-24	Haematoendothelial Progenitors
Ppfibp1	2.61363925159135e-27	0.558331845035835	826	283	5.42121053565078e-23	Haematoendothelial Progenitors
Hecw2	4.32471427784666e-27	0.359814495119768	391	66	8.97032235510955e-23	Haematoendothelial Progenitors
N4bp3	5.85652014007936e-27	0.585169823046217	493	107	1.21475940745526e-22	Haematoendothelial Progenitors
Ldb2	9.02325900278244e-27	0.308409605074195	406	71	1.87160438235713e-22	Haematoendothelial Progenitors
Ets2	2.65209579820117e-26	0.783964476499557	681	207	5.50097710462887e-22	Haematoendothelial Progenitors
Msn	4.56227632442626e-26	0.682671149367386	855	0.35	9.46307355212494e-22	Haematoendothelial Progenitors
Gabarapl1	1.51722626023984e-25	0.580439734581209	0.71	225	3.14703070898947e-21	Haematoendothelial Progenitors
Hdac7	2.11944203095109e-25	0.389609544585373	536	122	4.39614666059875e-21	Haematoendothelial Progenitors
Srgap1	7.10454080638077e-25	0.451442541752152	0.58	144	1.4736238540595e-20	Haematoendothelial Progenitors
Orai1	9.03192729664083e-25	0.370812641119978	522	119	1.87340235986924e-20	Haematoendothelial Progenitors
Ehd4	9.03371303386211e-25	0.459722825882812	536	128	1.87377275748368e-20	Haematoendothelial Progenitors
Cd9	1.01146150858351e-24	0.754725977050917	696	213	2.09797346110392e-20	Haematoendothelial Progenitors
Rgl1	1.03977663649709e-24	0.308043023944966	406	76	2.15670469942226e-20	Haematoendothelial Progenitors
Gap43	3.26009407330149e-24	0.82337054422836	681	225	6.76208712684195e-20	Haematoendothelial Progenitors
Crip2	3.99754675045352e-24	0.652771060235807	739	268	8.2917114697907e-20	Haematoendothelial Progenitors
Nrp2	4.17734659260201e-24	0.800679710636634	783	277	8.66465230237508e-20	Haematoendothelial Progenitors
Dock6	1.80652248444034e-23	0.250056826229123	333	54	3.74708893722615e-19	Haematoendothelial Progenitors
Ccdc85b	1.99812921289153e-23	0.38466753812862	638	188	4.14451961337962e-19	Haematoendothelial Progenitors
Il11ra1	1.05460834940452e-22	0.460974473531728	696	223	2.18746863833485e-18	Haematoendothelial Progenitors
Sh3bp5	1.16553600649237e-22	0.416035485968576	522	129	2.41755478466648e-18	Haematoendothelial Progenitors
Ppic	1.8331104259788e-22	0.689977751798551	928	549	3.80223764556523e-18	Haematoendothelial Progenitors
Lamb1	2.07373264783986e-22	0.446172756238657	0.58	159	4.30133625814944e-18	Haematoendothelial Progenitors
Shisa5	2.14136526908334e-22	0.342683514932335	507	119	4.44161984113267e-18	Haematoendothelial Progenitors
Hspg2	2.90671602981236e-22	0.294232669847583	377	71	6.02911038903679e-18	Haematoendothelial Progenitors
Calcrl	4.07787076996548e-22	0.301156623540639	348	62	8.45831955106241e-18	Haematoendothelial Progenitors
Cdk17	8.42223556765587e-22	0.365400118104391	536	0.14	1.74694010144318e-17	Haematoendothelial Progenitors
Ica1	9.99331907125808e-22	0.332773708999426	464	109	2.07281424176035e-17	Haematoendothelial Progenitors
Sat1	1.22532126546712e-21	0.78973993605411	725	274	2.5415613688319e-17	Haematoendothelial Progenitors
Lxn	1.85683590075834e-21	0.410323053846762	609	174	3.85144902535295e-17	Haematoendothelial Progenitors
Mmp15	1.95297782363216e-21	0.309451461309038	435	95	4.05086660177782e-17	Haematoendothelial Progenitors
Ralb	2.924808280382e-21	0.731412932807293	855	419	6.06663733516834e-17	Haematoendothelial Progenitors
Crlf2	1.28588814237492e-20	0.331567765860039	493	123	2.66718918491406e-16	Haematoendothelial Progenitors
Cnn2	2.83655057879581e-20	0.489557683875235	638	206	5.88357321053827e-16	Haematoendothelial Progenitors
Ptp4a3	3.67753383022682e-20	0.641191347972239	536	0.15	7.62794067065646e-16	Haematoendothelial Progenitors
Itga6	7.7567856631991e-20	0.541633460230663	638	206	1.60891248226076e-15	Haematoendothelial Progenitors
Adam15	8.89499509915503e-20	0.253663925348207	319	58	1.84499988346674e-15	Haematoendothelial Progenitors
Egln3	1.74862547417172e-19	0.312636209394014	333	64	3.62699895852698e-15	Haematoendothelial Progenitors
Ctsd	2.04227550043825e-19	0.677115379223088	899	495	4.23608784300901e-15	Haematoendothelial Progenitors
Cebpd	2.16200221615723e-19	0.301186939362414	333	64	4.48442499675332e-15	Haematoendothelial Progenitors
Ifitm3	2.39944397439921e-19	0.59960944822161	507	148	4.97692669169883e-15	Haematoendothelial Progenitors
Map4k5	2.4685091706373e-19	0.487117904427543	522	149	5.12018172173588e-15	Haematoendothelial Progenitors
Itsn2	2.63803732507962e-19	0.268030873210648	0.42	96	5.47181701968015e-15	Haematoendothelial Progenitors
Mef2a	4.25989804778309e-19	0.509728039194237	725	289	8.83588053071167e-15	Haematoendothelial Progenitors
Fam212a	5.17735809172615e-19	0.37565047595289	522	144	1.07388761538584e-14	Haematoendothelial Progenitors
Rab11a	8.57259443611283e-19	0.752607689090714	884	624	1.77812753793852e-14	Haematoendothelial Progenitors
Sptbn1	9.68307316021013e-19	0.889203033285222	884	577	2.00846303489079e-14	Haematoendothelial Progenitors
Nrp1	2.14742438683368e-18	0.574160321830961	522	152	4.45418766317041e-14	Haematoendothelial Progenitors
Rras	4.38611397279886e-18	0.447109378018631	594	196	9.09767760237939e-14	Haematoendothelial Progenitors
Tagln2	4.66398135547324e-18	0.735606261219136	826	0.4	9.6740301275226e-14	Haematoendothelial Progenitors
Timp3	7.96080066759621e-18	0.527858069677707	551	179	1.65122927447281e-13	Haematoendothelial Progenitors
Col18a1	8.14896662859305e-18	0.786723819845712	667	301	1.69025865810277e-13	Haematoendothelial Progenitors
Rhoc	8.81796681695986e-18	0.924797578364517	739	356	1.82902267717381e-13	Haematoendothelial Progenitors
Gab1	1.06121071056767e-17	0.313721999855948	507	144	2.20116325585946e-13	Haematoendothelial Progenitors
Zeb1	2.14875166417907e-17	0.398931622894234	696	257	4.45694070184023e-13	Haematoendothelial Progenitors
Gadd45g	2.28216302684111e-17	0.461270682272212	696	251	4.73366255027384e-13	Haematoendothelial Progenitors
Vamp8	2.67769042315896e-17	0.476751409272941	681	263	5.55406547571632e-13	Haematoendothelial Progenitors
Creg1	2.7207322530938e-17	0.429564066040074	0.58	198	5.64334283936716e-13	Haematoendothelial Progenitors
Cdc42ep5	3.24685646773095e-17	0.329230189987656	464	127	6.73462968536754e-13	Haematoendothelial Progenitors
Svil	3.34586673619773e-17	0.293997931364486	377	88	6.93999678422133e-13	Haematoendothelial Progenitors
Tcim	3.58079110348297e-17	0.350655604370904	377	0.09	7.42727690684438e-13	Haematoendothelial Progenitors
Rgs3	1.0790927853457e-16	0.312479374668064	449	121	2.23825425536405e-12	Haematoendothelial Progenitors
Edil3	1.18970747701034e-16	0.254098889225428	362	0.08	2.46769124881485e-12	Haematoendothelial Progenitors
Peg10	1.6142399020335e-16	0.595987965145538	783	353	3.3482564047979e-12	Haematoendothelial Progenitors
Plagl1	2.19951915347781e-16	0.695509460927868	768	355	4.56224262814367e-12	Haematoendothelial Progenitors
Vasp	2.51509866105815e-16	0.449528139753361	768	358	5.21681764276682e-12	Haematoendothelial Progenitors
Ssbp4	3.59133346974004e-16	0.481251274559489	725	309	7.4491438829348e-12	Haematoendothelial Progenitors
Rbpms	4.15708760370793e-16	0.524318253383279	841	451	8.62263110761099e-12	Haematoendothelial Progenitors
Emilin1	4.40565408494407e-16	0.255282369930461	377	89	9.13820770299099e-12	Haematoendothelial Progenitors
Ptn	4.62875490060313e-16	-1.00656003765816	0.58	873	9.600963414831e-12	Haematoendothelial Progenitors
Crem	6.36273522850148e-16	0.384758540177256	464	136	1.31975854109578e-11	Haematoendothelial Progenitors
Snrk	7.1778248362477e-16	0.317566655703896	0.42	0.11	1.4888244275345e-11	Haematoendothelial Progenitors
Pxn	8.2990958775982e-16	0.32121387235421	406	107	1.72139846693142e-11	Haematoendothelial Progenitors
Junb	1.31671382914963e-15	0.4234660417303	594	204	2.73112782442216e-11	Haematoendothelial Progenitors
Ece1	1.93439840074348e-15	0.374025407940447	464	136	4.01232916282213e-11	Haematoendothelial Progenitors
Tln1	2.01171153811088e-15	0.473370056022893	797	416	4.17269207234958e-11	Haematoendothelial Progenitors
Klf10	2.03019377461706e-15	0.283423728206838	449	126	4.2110279273107e-11	Haematoendothelial Progenitors
Cers4	6.59928630632436e-15	0.390219661914818	565	195	1.3688239656578e-10	Haematoendothelial Progenitors
F2r	7.10149619890186e-15	0.446534636146669	754	362	1.47299234157622e-10	Haematoendothelial Progenitors
Mdfi	7.75815609317526e-15	0.321269664444756	507	159	1.60919673684641e-10	Haematoendothelial Progenitors
Gng12	1.66069163676009e-14	0.498183695837392	783	355	3.44460659296779e-10	Haematoendothelial Progenitors
S100a10	2.02675238096611e-14	0.645093267378894	0.58	234	4.20388978859991e-10	Haematoendothelial Progenitors
Pald1	4.26320078292287e-14	0.296100964877361	348	89	8.84273106393862e-10	Haematoendothelial Progenitors
Bin1	4.6310300672904e-14	0.526633907210124	783	424	9.60568256557374e-10	Haematoendothelial Progenitors
Mbnl2	6.34202796664494e-14	0.434146815272695	493	169	1.31546344084149e-09	Haematoendothelial Progenitors
Shc1	1.73793111455287e-13	0.260710515254793	536	0.18	3.60481671780556e-09	Haematoendothelial Progenitors
Cmtm3	2.13609080739777e-13	0.395896584514916	667	288	4.43067955270445e-09	Haematoendothelial Progenitors
Jak1	2.59842622639394e-13	0.340433203380278	638	265	5.3896556787863e-09	Haematoendothelial Progenitors
Cd24a	3.72164535275692e-13	-0.572260385891459	449	837	7.71943679068841e-09	Haematoendothelial Progenitors
Tm6sf1	4.43435458809385e-13	0.265920144214714	0.42	129	9.19773828662425e-09	Haematoendothelial Progenitors
Mgat4b	5.84610835943542e-13	0.389230384746413	696	302	1.21259979591409e-08	Haematoendothelial Progenitors
Rell1	2.02980775147923e-12	0.481536602831197	435	147	4.21022723811822e-08	Haematoendothelial Progenitors
H19	2.05297266121068e-12	0.804612807959429	0.71	344	4.25827589388319e-08	Haematoendothelial Progenitors
Cd47	2.21269783612848e-12	0.644933140985256	696	376	4.5895778516977e-08	Haematoendothelial Progenitors
Pold4	3.32668638644194e-12	0.488756436211121	536	227	6.90021290275788e-08	Haematoendothelial Progenitors
Yes1	3.39180591050452e-12	0.470950407805525	565	246	7.03528381956848e-08	Haematoendothelial Progenitors
Hebp1	4.13017009748387e-12	0.36219839018061	594	251	8.56679881620104e-08	Haematoendothelial Progenitors
Hoxb5os	6.27077272565826e-12	-0.842556345540812	0.29	649	1.30068367875604e-07	Haematoendothelial Progenitors
Git2	7.08534602582658e-12	0.375535278838689	507	197	1.46964247267695e-07	Haematoendothelial Progenitors
Itgb1	8.99155869631036e-12	0.477693090989443	913	0.65	1.86502910478869e-07	Haematoendothelial Progenitors
Ptbp3	1.15358076267359e-11	0.415909725891685	768	0.39	2.39275721793756e-07	Haematoendothelial Progenitors
Slc12a2	1.41974380051304e-11	0.374347415944515	522	207	2.94483259102416e-07	Haematoendothelial Progenitors
B2m	1.50249294304843e-11	0.536347733413116	739	0.46	3.11647086247106e-07	Haematoendothelial Progenitors
Degs1	1.72379741780293e-11	0.3214897671703	739	376	3.57550060400685e-07	Haematoendothelial Progenitors
Magi3	1.81215698540508e-11	0.317918754238775	391	0.13	3.75877601912722e-07	Haematoendothelial Progenitors
Ankrd37	3.44540047292426e-11	0.380106237765529	507	194	7.14644966093949e-07	Haematoendothelial Progenitors
Dram2	3.92346464307569e-11	0.259432556744094	464	168	8.13805036266761e-07	Haematoendothelial Progenitors
Hoxb9	3.99102352211657e-11	-0.600016120136495	275	618	8.27818098957419e-07	Haematoendothelial Progenitors
Apbb2	5.22190305566379e-11	0.305007489363567	435	152	1.08312713180578e-06	Haematoendothelial Progenitors
Ppp2r5a	5.84352289530602e-11	0.397209898082006	696	346	1.21206351894437e-06	Haematoendothelial Progenitors
Fzd2	6.02818366556478e-11	-0.507937734275831	0.42	746	1.25036585591145e-06	Haematoendothelial Progenitors
Srgap2	6.84340026301427e-11	0.334804516144291	594	268	1.41945808255442e-06	Haematoendothelial Progenitors
Csrp1	8.098797298543e-11	0.273813479784679	594	251	1.67985253566379e-06	Haematoendothelial Progenitors
Sypl	1.10735954932341e-10	0.365034886433169	768	436	2.29688517720662e-06	Haematoendothelial Progenitors
Ncam1	1.41485494672274e-10	-0.525829251735917	188	562	2.93469213049232e-06	Haematoendothelial Progenitors
Cdkn1a	1.99443240319454e-10	0.365274335214286	623	272	4.13685169070612e-06	Haematoendothelial Progenitors
Abcg2	2.58184094155065e-10	0.429805969708537	725	378	5.35525448096437e-06	Haematoendothelial Progenitors
Stx4a	2.74120197535735e-10	0.277714539696192	681	329	5.68580113728622e-06	Haematoendothelial Progenitors
Swap70	2.8823716431751e-10	0.290545120825842	551	234	5.97861526227379e-06	Haematoendothelial Progenitors
Pmp22	3.06590819712919e-10	0.709908497467045	493	216	6.35930678248537e-06	Haematoendothelial Progenitors
Cdc42bpa	3.22032216235406e-10	0.330300011575295	0.58	263	6.67959222915479e-06	Haematoendothelial Progenitors
Cmas	4.48135444702875e-10	0.346999395776938	754	421	9.29522539402704e-06	Haematoendothelial Progenitors
Glud1	4.86212532681853e-10	0.552210110283412	0.71	0.44	1.0085020352887e-05	Haematoendothelial Progenitors
Mkrn1	6.73583742464729e-10	-0.674408005984674	0.42	678	1.39714739862034e-05	Haematoendothelial Progenitors
Blvrb	7.75814060386768e-10	0.437331995311468	638	321	1.60919352405423e-05	Haematoendothelial Progenitors
Rbms1	7.85705910890947e-10	0.396672778187985	768	425	1.62971120037e-05	Haematoendothelial Progenitors
Fam107b	7.87142393256465e-10	0.396017933269847	478	199	1.63269075209256e-05	Haematoendothelial Progenitors
Crabp2	9.52526609836494e-10	-0.77933953941206	406	699	1.97573069412286e-05	Haematoendothelial Progenitors
Nt5c	9.71301623950282e-10	0.375272609060858	826	0.53	2.01467382839767e-05	Haematoendothelial Progenitors
Gm266	1.01732913903314e-09	0.270503196395783	406	149	2.11014410018254e-05	Haematoendothelial Progenitors
Id2	1.03990139303161e-09	-0.637893276731159	464	758	2.15696346942618e-05	Haematoendothelial Progenitors
Ero1l	1.13531678488856e-09	0.585692958843345	696	379	2.35487407521586e-05	Haematoendothelial Progenitors
Serpinb6a	1.6610890542819e-09	0.329883907438095	507	228	3.44543091639152e-05	Haematoendothelial Progenitors
Hmcn1	1.77738572887295e-09	0.333713198313488	464	191	3.68665347882826e-05	Haematoendothelial Progenitors
Hes5	3.45575966605457e-09	-1.12441143128987	333	662	7.16793669933039e-05	Haematoendothelial Progenitors
Lims1	3.47793519254399e-09	0.333763038247675	739	406	7.21393317637474e-05	Haematoendothelial Progenitors
Gng2	3.93431370776933e-09	0.3346821392564	783	451	8.16055349265515e-05	Haematoendothelial Progenitors
Ldhb	5.43150266309257e-09	-0.478917631104613	493	762	0.000112660228237866	Haematoendothelial Progenitors
Adam10	6.31619541324953e-09	0.383081759527572	812	481	0.000131010525261622	Haematoendothelial Progenitors
Litaf	7.61313950157784e-09	0.404255002557878	725	444	0.000157911739541728	Haematoendothelial Progenitors
Ifngr2	8.07478446465454e-09	0.281966663500098	493	213	0.000167487179365864	Haematoendothelial Progenitors
Selenop	1.12040900386046e-08	0.43575557528531	551	268	0.000232395235580736	Haematoendothelial Progenitors
Sfrp2	1.13030301271713e-08	-0.82136342725463	217	538	0.000234447450897787	Haematoendothelial Progenitors
Nectin2	1.36417830038353e-08	0.337358487878364	507	245	0.000282957863065553	Haematoendothelial Progenitors
Lrrc58	1.5897691216798e-08	0.362969914382007	841	0.55	0.000329749911218824	Haematoendothelial Progenitors
Ptk2	1.74370345124111e-08	0.302844428583608	754	429	0.000361678969856432	Haematoendothelial Progenitors
Wsb2	1.98519829589898e-08	0.255505597551237	493	217	0.000411769830535367	Haematoendothelial Progenitors
Arhgef7	2.1157856502968e-08	0.303672519297567	522	241	0.000438856259584562	Haematoendothelial Progenitors
Myo1b	2.33403570558289e-08	0.456305717740799	652	382	0.000484125686052003	Haematoendothelial Progenitors
Hmox2	2.53618270549685e-08	0.309114500645462	696	411	0.000526055016774156	Haematoendothelial Progenitors
Rrbp1	2.98636773449473e-08	0.341364139726247	899	0.61	0.000619432395488897	Haematoendothelial Progenitors
Vcan	3.6736381491043e-08	-0.577858640622596	246	552	0.000761986024887213	Haematoendothelial Progenitors
Lpar6	4.74717929504746e-08	0.329902795652858	0.58	287	0.000984659929378743	Haematoendothelial Progenitors
Lgr4	5.50949151218818e-08	-0.485632255395171	203	501	0.00114277872945807	Haematoendothelial Progenitors
Uchl1	5.88905192021897e-08	-0.493169679798196	275	574	0.00122150714929182	Haematoendothelial Progenitors
Tsc22d4	6.65577495585243e-08	0.30894021009078	493	236	0.00138054084134291	Haematoendothelial Progenitors
Gna13	9.02106788789439e-08	0.250330599054212	0.71	366	0.00187114990130705	Haematoendothelial Progenitors
Gpc3	1.04812568639784e-07	-0.51701442192212	362	632	0.00217402229872639	Haematoendothelial Progenitors
Hoxc6	1.27243982440068e-07	-0.409863662857066	174	472	0.00263929468377188	Haematoendothelial Progenitors
Wasf2	1.32982545562384e-07	0.303647006230894	551	0.28	0.00275832396005497	Haematoendothelial Progenitors
Rassf1	1.54612293642857e-07	0.325914422211803	551	284	0.00320696819474014	Haematoendothelial Progenitors
Mllt3	1.95789596695322e-07	-0.444442173432292	319	577	0.00406106781465437	Haematoendothelial Progenitors
Hoxc9	1.97159637592579e-07	-0.471635749664684	246	506	0.00408948520294527	Haematoendothelial Progenitors
Dock1	2.0596291434954e-07	0.381001979016759	522	0.27	0.00427208276943816	Haematoendothelial Progenitors
Ndel1	2.1942584666772e-07	0.254816363367668	536	274	0.00455133091158185	Haematoendothelial Progenitors
Rab13	2.8874291021321e-07	0.279487566923943	667	389	0.0059891054436424	Haematoendothelial Progenitors
Fyn	3.98254310716955e-07	0.281124910467616	623	341	0.00826059091289109	Haematoendothelial Progenitors
Peg3	4.10455653787496e-07	-0.624676734259618	536	803	0.00851367117086023	Haematoendothelial Progenitors
Pdcd6ip	4.80408941289095e-07	0.252415562763633	0.58	298	0.0099646422602184	Haematoendothelial Progenitors
Pdk1	6.57050069550651e-07	0.332023606494084	0.58	304	0.0136285325426196	Haematoendothelial Progenitors
Fabp7	1.13974849784981e-06	-0.896102051639469	0.29	583	0.0236406633424008	Haematoendothelial Progenitors
Rap1gds1	1.17933077701766e-06	0.251579344664888	522	267	0.0244616789769004	Haematoendothelial Progenitors
Zfp219	1.19758514207334e-06	-0.323364246754053	188	453	0.0248403110168851	Haematoendothelial Progenitors
Bcl10	1.62797444751884e-06	0.292630832509887	696	443	0.0337674459904359	Haematoendothelial Progenitors
Gas1	1.81324294193963e-06	-0.44049605136048	246	501	0.0376102851017117	Haematoendothelial Progenitors
Asap1	3.12773340213631e-06	0.257683923045385	783	512	0.0648754462271114	Haematoendothelial Progenitors
Stx12	3.24258542596152e-06	0.250222854059034	652	376	0.0672577069052938	Haematoendothelial Progenitors
Klf6	3.49719269901638e-06	0.294577972452598	522	269	0.0725387709629978	Haematoendothelial Progenitors
Smad1	4.09140866201959e-06	0.257967208531585	493	239	0.0848639984676103	Haematoendothelial Progenitors
Lgals1	6.42426885449306e-06	0.2774182889977	652	389	0.133252184579895	Haematoendothelial Progenitors
Tmod3	6.64361061347231e-06	0.259863944772873	536	285	0.137801771344643	Haematoendothelial Progenitors
Gp9	0	1.97192268893397	667	0	0	Endothelium
Fcer1g	0	1.56848870089646	667	0	0	Endothelium
Sla	0	0.805164336190665	667	0	0	Endothelium
Sardh	0	0.804982388051289	667	0	0	Endothelium
P2rx1	0	0.804137449857478	667	1	0	Endothelium
Btk	0	0.582767680450182	667	0	0	Endothelium
Muc13	0	0.582752094875982	667	0	0	Endothelium
Rasal3	0	0.582165998811095	667	0	0	Endothelium
Cd52	0	0.524945391484608	667	0	0	Endothelium
Laptm5	0	0.524505978616064	667	1	0	Endothelium
Mrvi1	1.33398210000306e-276	0.985722197205212	667	1	2.76694567182635e-272	Endothelium
Lyl1	4.19201506575244e-243	1.18368277641731	1	2	8.69507764938372e-239	Endothelium
Cnr2	2.48849144849303e-242	0.29616406807791	333	0	5.16162896246423e-238	Endothelium
Lcp2	3.77780670023754e-242	0.581560607014515	667	1	7.83592665763271e-238	Endothelium
M1ap	9.77015445138069e-216	0.582316849862088	667	1	2.02652543630538e-211	Endothelium
S1pr4	3.55544998007554e-162	0.296706300884813	333	0	7.37471434867268e-158	Endothelium
Fmnl1	3.55544998007554e-162	0.296038106801662	333	0	7.37471434867268e-158	Endothelium
Mpig6b	3.50082970003173e-130	0.581589279011408	667	2	7.26142096380582e-126	Endothelium
Cd226	4.4337202601171e-122	1.02325510182668	333	0	9.19642256353489e-118	Endothelium
Rac2	4.4337202601171e-122	0.867913809607759	333	0	9.19642256353489e-118	Endothelium
Srgn	4.4337202601171e-122	0.525246282450338	333	0	9.19642256353489e-118	Endothelium
6030468B19Rik	4.4337202601171e-122	0.368465336689548	333	0	9.19642256353489e-118	Endothelium
Lyz2	5.23873824579135e-122	0.296525413137965	333	0	1.08661908694204e-117	Endothelium
Lgals9	5.23873824579135e-122	0.29652134901389	333	0	1.08661908694204e-117	Endothelium
Tuba8	5.23873824579135e-122	0.295778714872497	333	0	1.08661908694204e-117	Endothelium
Gimap5	6.1896105576895e-122	0.295423868012501	333	0	1.28384902187596e-117	Endothelium
Plek	3.3444448018882e-115	1.54861677592337	667	2	6.93704740807651e-111	Endothelium
Itgb3	5.7993426064447e-115	0.580968511700745	667	2	1.20289964342876e-110	Endothelium
Ptgs1	8.80192733376351e-109	0.708977451976721	667	2	1.82569576756923e-104	Endothelium
Pf4	5.19068217645108e-98	2.15174477377466	333	1	1.07665129703948e-93	Endothelium
Gm32051	5.19068217645108e-98	0.525128540175585	333	1	1.07665129703948e-93	Endothelium
Gm26856	5.93209996155151e-98	0.295563957114049	333	1	1.23043617402501e-93	Endothelium
Clec1b	6.24953994517445e-94	1.87036680659938	1	7	1.29627957542808e-89	Endothelium
Mfsd2b	1.58204454427325e-85	0.802927536145605	667	3	3.28147679373158e-81	Endothelium
8030474K03Rik	5.10549165145658e-82	0.708276575633359	667	3	1.05898107834512e-77	Endothelium
Srp54b	6.55313549886331e-82	0.368088594242151	333	1	1.35925136517423e-77	Endothelium
Slc25a45	6.55313549886331e-82	0.295539580811481	333	1	1.35925136517423e-77	Endothelium
Lat	5.86267865515412e-81	1.30548711406052	1	8	1.21603680665207e-76	Endothelium
AI849053	1.73632081313595e-70	0.295658831082656	333	1	3.60147663060658e-66	Endothelium
Treml4	1.91016886996681e-70	0.296073415241808	333	1	3.96207227008517e-66	Endothelium
Tbxas1	2.10136317326568e-70	0.296037481159796	333	1	4.35864749398768e-66	Endothelium
Sla2	5.47365692540418e-66	0.579896341944589	667	4	1.13534591946734e-61	Endothelium
B230344G16Rik	8.3112332093887e-62	0.36742938313833	333	1	1.7239159922914e-57	Endothelium
Alox5ap	1.52566341292677e-58	1.32039673843874	667	5	3.16453105109271e-54	Endothelium
Dok2	8.82369604056359e-58	1.14477968762856	1	11	1.8302110327337e-53	Endothelium
Tspan32	2.1636731258535e-55	1.53427988777761	667	5	4.48789079764534e-51	Endothelium
Lst1	2.33115883369505e-55	0.755620085474239	667	5	4.83528965285026e-51	Endothelium
Klf1	2.51155313939821e-55	0.755482407194283	667	5	5.20946352173977e-51	Endothelium
Itgb2	3.77666161963006e-55	0.295998816418495	333	1	7.83355153143666e-51	Endothelium
Pla2g4a	3.9261016416352e-55	0.578123643583854	667	5	8.14352002507972e-51	Endothelium
Apol9a	4.71850947216907e-55	0.294804270797268	333	1	9.78713234717308e-51	Endothelium
F10	1.43149300934048e-52	1.3092767456966	667	5	2.96920279997402e-48	Endothelium
Slc14a1	9.19379913327481e-50	0.295930774604086	333	1	1.90697781622386e-45	Endothelium
Pkd1l3	9.19379913327481e-50	0.295894032145336	333	1	1.90697781622386e-45	Endothelium
Dock2	9.82907402757813e-50	0.295669550617188	333	1	2.03874653480026e-45	Endothelium
Fermt3	1.20793415433044e-45	1.76050531163186	667	6	2.50549702291221e-41	Endothelium
5033406O09Rik	1.68994604538804e-45	0.799431849855536	667	6	3.50528608734387e-41	Endothelium
Alox5	1.9648053687145e-45	1.00257959919114	333	2	4.07539929578761e-41	Endothelium
Gp5	1.9648053687145e-45	0.524160987617378	333	2	4.07539929578761e-41	Endothelium
Atp2a3	2.21879953529258e-45	0.367033756877006	333	2	4.60223399610387e-41	Endothelium
Bmp8a	2.35779190398508e-45	0.295780348024014	333	2	4.89053196724585e-41	Endothelium
Slc35g3	2.35779190398508e-45	0.294725559432159	333	2	4.89053196724585e-41	Endothelium
Itga2b	9.07783242046868e-43	0.753282086437425	667	7	1.88292400065361e-38	Endothelium
Nmnat3	8.94378988529723e-42	0.367807087971515	333	2	1.85512089800835e-37	Endothelium
Gm37035	9.99849098867679e-42	0.295462645701997	333	2	2.07388700087134e-37	Endothelium
Pstpip2	1.11763881388089e-38	0.636083672015653	333	2	2.31820642775173e-34	Endothelium
Gm4779	1.30420032464128e-38	0.294967746417854	333	2	2.70517231337094e-34	Endothelium
Stat4	1.37302530480133e-38	0.294764488409428	333	2	2.84792908721892e-34	Endothelium
Hhex	6.00921499190921e-38	0.886684133541867	1	18	1.24643137362181e-33	Endothelium
Ccm2l	7.40968099792067e-36	0.29491691723647	333	2	1.53691603258871e-31	Endothelium
Ctla2a	1.39316462954232e-35	2.76649283012035	1	19	2.88970207459667e-31	Endothelium
Tec	1.43961090657712e-35	0.752706915541431	667	8	2.98604094242226e-31	Endothelium
Arhgap45	1.04019451672902e-33	0.797068899594726	667	9	2.15757146659933e-29	Endothelium
B230317F23Rik	1.10952718152617e-33	0.366921594482015	333	2	2.30138127992158e-29	Endothelium
Samsn1	1.16014268446937e-33	0.295392504061363	333	2	2.40636795612636e-29	Endothelium
Gm15657	1.05187088374887e-31	0.63556966322314	333	2	2.1817905870719e-27	Endothelium
Ctla2b	1.19256608648965e-31	0.366709618993569	333	2	2.47362057659684e-27	Endothelium
Obscn	1.40961277336964e-31	0.294612618101237	333	2	2.9238188145233e-27	Endothelium
Nrgn	2.50076235320333e-30	0.976607041363317	667	0.01	5.18708127301436e-26	Endothelium
Fam169b	8.01346147334345e-30	0.294629762952009	333	2	1.6621521788009e-25	Endothelium
Tmem40	1.47608422606805e-28	1.17715004362794	667	11	3.06169390171035e-24	Endothelium
Trim65	2.80612752216593e-28	0.294072056105004	333	3	5.82046970647657e-24	Endothelium
Gucy1a1	6.30649489371954e-27	1.02102939918309	333	3	1.30809317085531e-22	Endothelium
Plcg2	2.0261130843758e-26	0.899575037391582	667	11	4.20256375961229e-22	Endothelium
Runx1	7.49081437105936e-26	1.18861818216608	1	27	1.55374471684513e-21	Endothelium
Dusp2	1.79986129975685e-25	0.694095254573743	667	12	3.73327230795566e-21	Endothelium
9530046B11Rik	1.8661694547249e-24	0.365982293212021	333	3	3.8708086829904e-20	Endothelium
Tnni2	2.48614067714482e-24	0.292083143240683	333	3	5.15675299253379e-20	Endothelium
Dapp1	1.59971228760167e-23	0.975999139866692	667	13	3.31812322694339e-19	Endothelium
Reps2	2.0840363491259e-23	0.365582460756499	333	3	4.32270819535693e-19	Endothelium
Gm26594	2.28343985581973e-23	0.365519111178319	333	3	4.73631094894129e-19	Endothelium
Capn5	1.08448240621511e-22	0.512478290663671	667	13	2.24943340697139e-18	Endothelium
F2rl2	1.34813645877254e-21	0.366199949235063	333	3	2.796304642786e-17	Endothelium
Plekha4	8.68334809430463e-21	0.366064354524144	333	4	1.80110006172067e-16	Endothelium
Gm14139	5.81006625680229e-20	0.292814061946302	333	4	1.20512394298593e-15	Endothelium
Fgd3	2.83998144831033e-19	0.293339228840552	333	4	5.89068952008529e-15	Endothelium
Tgfb1	4.73540463392389e-19	1.00054390511941	1	38	9.82217629168494e-15	Endothelium
Abi3	1.04864162218126e-18	0.521166428936359	333	4	2.17509245272836e-14	Endothelium
Ampd3	1.04864162218126e-18	0.520357246208188	333	4	2.17509245272836e-14	Endothelium
Arhgap30	1.2108893483594e-18	0.292679890892174	333	4	2.51162668636706e-14	Endothelium
9530036M11Rik	1.39788204207586e-18	0.292026857370072	333	4	2.89948693167375e-14	Endothelium
Epor	1.7139218081315e-18	0.568632523767701	667	17	3.55501661442636e-14	Endothelium
Rab27b	4.06774703996497e-18	1.29723783903248	333	4	8.43732091029534e-14	Endothelium
Tal1	5.88938384153548e-18	0.290761092006929	333	4	1.22157599641129e-13	Endothelium
Tuba4a	8.95315119043955e-18	1.20090414080634	667	18	1.85706261992097e-13	Endothelium
Snca	1.33408199369607e-17	1.19866121129753	667	18	2.7671528713244e-13	Endothelium
Stx11	1.57760685083984e-17	0.364790377459338	333	4	3.27227213001199e-13	Endothelium
Nfe2	1.61333456378644e-17	0.364614545319115	333	4	3.34637855220583e-13	Endothelium
C030010L15Rik	1.68720205194758e-17	0.293128574544168	333	4	3.49959449614968e-13	Endothelium
Mmrn1	1.80430290876737e-17	0.362516713746398	333	4	3.74248509336527e-13	Endothelium
Hsf2bp	5.73180078798616e-17	0.293330656223176	333	5	1.18889011944409e-12	Endothelium
Rab32	5.73180078798616e-17	0.292351097780167	333	5	1.18889011944409e-12	Endothelium
Nup210l	5.98542702624839e-17	0.292128760089601	333	5	1.24149727378444e-12	Endothelium
Susd3	1.73064655339969e-16	0.293232664603196	333	5	3.58970708106164e-12	Endothelium
Gmfg	3.51320459406857e-16	1.7022666118105	1	46	7.28708896901703e-12	Endothelium
Coro1a	1.37008935317139e-15	1.36031301678929	1	49	2.8418393363481e-11	Endothelium
Zc3h12a	1.4068409986513e-15	0.292204341275696	333	5	2.91806959940253e-11	Endothelium
Nrros	1.46352220398266e-15	0.291855663965102	333	5	3.03563775550083e-11	Endothelium
Selenbp1	2.20853577341669e-15	0.565055612713317	667	0.02	4.5809449012209e-11	Endothelium
A730015C16Rik	3.39763080621446e-15	0.292359690944287	333	5	7.04736581825002e-11	Endothelium
D030007L05Rik	3.73995911601976e-15	0.513882785919726	333	5	7.75742319844819e-11	Endothelium
Gm28523	1.91756625756973e-14	0.364183288102726	333	5	3.97741593145113e-10	Endothelium
Gpc5	2.06216025722408e-14	0.363276173487555	333	5	4.27733280553419e-10	Endothelium
Cavin2	1.74174909209447e-13	0.839678068245641	333	6	3.61273596682234e-09	Endothelium
Tie1	1.83204495418518e-13	0.517488450687472	333	6	3.8000276439709e-09	Endothelium
Cd55	1.92693577283064e-13	0.362977439038259	333	6	3.99685018000531e-09	Endothelium
Vamp5	2.43233250472528e-13	1.09014016453928	667	24	5.04514408130117e-09	Endothelium
Rasgrp2	2.88822771422031e-13	2.45225705639571	1	58	5.99076192483577e-09	Endothelium
Rab27a	3.4029828723489e-13	0.706177649419569	333	6	7.0584670738261e-09	Endothelium
Kcnd3	6.86910484904591e-13	0.363335544638367	333	6	1.4247897277891e-08	Endothelium
Dok3	7.20783190486646e-13	0.363424545251396	333	6	1.4950484937074e-08	Endothelium
Ltb	7.20783190486646e-13	0.362970660430769	333	6	1.4950484937074e-08	Endothelium
AI504432	1.20891531584033e-12	0.562327932263585	667	26	2.50753214811601e-08	Endothelium
Prkcq	1.38505767380336e-12	0.292137329817994	333	6	2.87288662700293e-08	Endothelium
Capn3	1.56968128345947e-12	0.289965488909823	333	6	3.25583291815164e-08	Endothelium
Atg9b	2.39387451961184e-12	0.291600539444103	333	6	4.96537452857888e-08	Endothelium
Sptb	2.43082963748192e-12	0.362918495902003	333	6	5.042026834065e-08	Endothelium
Grap	2.50642621914561e-12	0.515475461476704	333	6	5.19882926375182e-08	Endothelium
Spns2	4.03878884151209e-12	0.519742202513712	333	7	8.37725581506438e-08	Endothelium
Klhl6	5.05524765850901e-12	0.28965126719068	333	7	1.04855946932794e-07	Endothelium
Def6	5.72684602198508e-12	0.843379772348556	667	28	1.18786240188015e-07	Endothelium
Zc3hav1	8.71210378220013e-12	0.730977380373312	667	28	1.80706456650395e-07	Endothelium
Myct1	1.06361601644081e-11	0.281482319467355	333	7	2.20615234130153e-07	Endothelium
Ackr1	2.25697202834522e-11	0.290449665288756	333	7	4.68141138119365e-07	Endothelium
Slc16a10	3.19889861575702e-11	0.73402311800487	667	0.03	6.63515550880321e-07	Endothelium
Fxyd5	6.48636315024666e-11	0.287354393005071	333	7	1.34540144462416e-06	Endothelium
Smagp	6.94512792708035e-11	1.47902737176259	667	31	1.44055843463501e-06	Endothelium
Olfr655	1.29377053842839e-10	0.361742983743253	333	8	2.68353885080818e-06	Endothelium
Rab38	2.03339115937963e-10	0.492916220198622	667	31	4.21765994278524e-06	Endothelium
Mctp1	2.8139537182209e-10	0.361461800885081	333	8	5.83670280233379e-06	Endothelium
1700042O10Rik	2.99546635077734e-10	0.289657283990507	333	8	6.21319630478235e-06	Endothelium
Unc13d	3.03311701452482e-10	0.289809225360481	333	8	6.29129131152739e-06	Endothelium
Cdh5	3.98868748182517e-10	0.277266330110273	333	8	8.27333557480177e-06	Endothelium
Fes	6.77624942433069e-10	0.28911975681378	333	8	1.40552965559467e-05	Endothelium
[truncated: 776 more rows]
