# Supplementary material for: Construction of a mammalian embryo model from stem cells organized by a morphogen signalling centre
Source: Nat Commun. 2021 Jun 2;12:3277. doi: 10.1038/s41467-021-23653-4 (PMC8172561; doi:10.1038/s41467-021-23653-4)
Supplement: Supplementary file 6 — Supplementary Data 2 [file 41467_2021_23653_MOESM6_ESM.xlsx]

## Sheet: Feuil1
Supplementary Data2: Detailed information for the synthesis of antisense RNA probes
Gene	Vector	RNA polymerase	clone	Sequence	Restriction Enzyme	primer 1	primer 2
Apela	pCR2.1-TOPO	T3	Subclone corresponding to nucleotides 449 to 899 of NCBI entry XM_011242247			TGTAAAACGACGGCCAGT	GGATCCATTAACCCTCACTAAAGGGAAGACAGGAAACAGCTATGACC
Bra/T	pCR4-TOPO	T3	MGC:156044 IMAGE:40129730	BC120807		TGTAAAACGACGGCCAGT	CAGGAAACAGCTATGACC
Cdx2	pCR-BluntII-TOPO	T7	MGC:123366 IMAGE:40039012	BC103516		TGTAAAACGACGGCCAGT	CAGGAAACAGCTATGACC
Cer1	pBS-SK	T7	MGC:164062 IMAGE:40130708	BC132431		TGTAAAACGACGGCCAGT	CAGGAAACAGCTATGACC
Chrd	pCR4-TOPO	T3	MGC:175583 IMAGE:40130999	BC145696		TGTAAAACGACGGCCAGT	CAGGAAACAGCTATGACC
Cldn4	pCR2.1-TOPO	T3	Subclone corresponding to nucleotides 753 to 1536 of NCBI entry NM_009903	-		TGTAAAACGACGGCCAGT	CAGGAAACAGCTATGACC
Egr2	pCRII-TOPO	T7	Subclone corresponding to nucleotides 1472 to 2388 of MGC:7113 IMAGE:3157863	BC009093		TGTAAAACGACGGCCAGT	CAGGAAACAGCTATGACC
En2	pFLCI	T3	B130021J20	AK157766	SalI	TGTAAAACGACGGCCAGT	CAGGAAACAGCTATGACC
Eomes	pYX-Asc	T3	MGC:106424 IMAGE:5721456	BC094319		AATTAACCCTCACTAAAGGG	TAATACGACTCACTATAGGG
Fgf8	pBS-SK	T7	MGC:59627 IMAGE:6513131	BC048734		TGTAAAACGACGGCCAGT	CAGGAAACAGCTATGACC
FoxJ1	pYX-Asc	T3	MGC:105219 IMAGE:6808210	BC082543		AATTAACCCTCACTAAAGGG	TAATACGACTCACTATAGGG
Furin	pCMV-SPORT6	T7	MGC:54643 IMAGE:6492009	BC048234		TGTAAAACGACGGCCAGT	CAGGAAACAGCTATGACC
Gata6	pT7T3-PAC	T3	NCBI Reference Sequence NM_010258	-		AATTAACCCTCACTAAAGGG	TAATACGACTCACTATAGGG
Hbb-bh1	pYX-Asc	T3	MGC:62335 IMAGE:5713585	BC052008		AATTAACCCTCACTAAAGGG	TAATACGACTCACTATAGGG
Hoxd4	pCR4-TOPO	T3	MGC:170833 IMAGE:8862228	BC139206		TGTAAAACGACGGCCAGT	CAGGAAACAGCTATGACC
Hoxd9	pCMV-SPORT6	T7	MGC:29423 IMAGE:5064578	BC019150		TGTAAAACGACGGCCAGT	CAGGAAACAGCTATGACC
Kdr	pCMV-SPORT6	T7	MGC:18600 IMAGE:4238984	BC020530		TGTAAAACGACGGCCAGT	CAGGAAACAGCTATGACC
Meox1	pCMV-SPORT6	T7	MGC:18599 IMAGE:3984366	BC011082		TGTAAAACGACGGCCAGT	CAGGAAACAGCTATGACC
Mesp1	pBS-SK	T3	MGC:159210 IMAGE:40130022	BC125507		TGTAAAACGACGGCCAGT	CAGGAAACAGCTATGACC
Myl2	pDNR-LIB	T3	MGC:74276 IMAGE:30301284	BC061144		TGTAAAACGACGGCCAGT	CGCGCAATTAACCCTCACTAAAGCACTAGTCATACCAGGATC
Nepn	pCR4-TOPO	T3	MGC:163679 IMAGE:40130325	BC132048		TGTAAAACGACGGCCAGT	CAGGAAACAGCTATGACC
Nkx1-2	pBS-SK	T7	NCBI Reference Sequence NM_009123	-		TGTAAAACGACGGCCAGT	CAGGAAACAGCTATGACC
Nodal	pCR-Blunt II-TOPO with reversed insert	T3	MGC:157617 IMAGE:40136148	BC128018		TGTAAAACGACGGCCAGT	CAGGAAACAGCTATGACC
Noto	pCR4-TOPO	T7	MGC:170781 IMAGE:8862176	BC139154		TGTAAAACGACGGCCAGT	CAGGAAACAGCTATGACC
Olig2	pYX-ASC	T3	MGC:62240 IMAGE:5695592	BC051967		AATTAACCCTCACTAAAGGG	TAATACGACTCACTATAGGG
Osr1	pCMV-SPORT6	T7	MGC:36055 IMAGE:5323948	BC023922		TGTAAAACGACGGCCAGT	CAGGAAACAGCTATGACC
Otx2	pCMV-SPORT6	T7	MGC:38894 IMAGE:5362013	BC029667		TGTAAAACGACGGCCAGT	CAGGAAACAGCTATGACC
Pax6	pBS-SK	T7	Subclone corresponding to nucleotides 1060 to 1804 of MGC:18454 IMAGE:4008490	BC011272		TGTAAAACGACGGCCAGT	CAGGAAACAGCTATGACC
Pyy	pCMV-SPORT6	T7	MGC:19143 IMAGE:4218355	BC010821		TGTAAAACGACGGCCAGT	CAGGAAACAGCTATGACC
Runx1	pBS-SK	T7	MGC:78210 IMAGE:4008335	BC069929		TGTAAAACGACGGCCAGT	CAGGAAACAGCTATGACC
Scube2	pENTR223-1	T7	MGC:184366 IMAGE:100016082	BC152820		TGTAAAACGACGGCCAGT	CAGGAAACAGCTATGACC
Shh	pCMV-SPORT6.1	T7	MGC:69975 IMAGE:6516263	BC063087		TGTAAAACGACGGCCAGT	CAGGAAACAGCTATGACC
Smarcd3	pCMV-SPORT6	T7	MGC:8018 IMAGE:3586276	BC013122		TGTAAAACGACGGCCAGT	CAGGAAACAGCTATGACC
Sox10	pCMV-SPORT6	T7	MGC:18351 IMAGE:3675437	BC018551		CATTTAGGTGACACTATAG	TAATACGACTCACTATAGGG
Sox17	pT7T3-PAC	T3	IMAGE:1349361	BC027687		TGTAAAACGACGGCCAGT	CAGGAAACAGCTATGACC
Sox2	pYX-Asc	T3	MGC:67022 IMAGE:6413283	BC057574		AATTAACCCTCACTAAAGGG	TAATACGACTCACTATAGGG
Tdgf1	pSPORT1	T3	MGC:60569 IMAGE:30029798	BC052646		CAGGAAACAGCTATGACC	GGATCCATTAACCCTCACTAAAGGGAAGAGCTATGACGTCGCAT
Wnt3	pCR-Blunt II-TOPO with reversed insert	T3	MGC:129152 IMAGE:40039305	BC152304		TGTAAAACGACGGCCAGT	CAGGAAACAGCTATGACC
Wnt3a	pSPORT1	T3	NCBI Reference Sequence NM_009522	-		TAATACGACTCACTATAGGG	GGATCCATTAACCCTCACTAAAGGGAATTTAGGTGACACTATA
List of gene name, vector, RNA polymerase for synthesis of the antisense RNA, clone identity, sequence (when available), alternative restriction enzyme used for linearization of DNA, primers used for direct PCR amplification from the different vectors to generate linear DNA template.
