# Supplementary material for: Construction of a mammalian embryo model from stem cells organized by a morphogen signalling centre
Source: Nat Commun. 2021 Jun 2;12:3277. doi: 10.1038/s41467-021-23653-4 (PMC8172561; doi:10.1038/s41467-021-23653-4)
Supplement: Supplementary file 9 — Source Data [file 41467_2021_23653_MOESM9_ESM.xlsx]

## Sheet: Suppl. Fig. 1
Supplementary Figure 1: Uncropped image of the agarose gels for the RT-PCR experiment presented in Supplementary Figure 1

## Sheet: Suppl. Fig. 2
Source Data for supplementary figure 2 - Elongation of embryoids from D4 to D7
	D4	D4	D5	D5	D6	D6	D7	D7
	Embryoids	Controls	Embryoids	Controls	Embryoids	Controls	Embryoids	Controls
Length in µm	272	243	233	264	630	332	843	463
	210	226	368	282	757	368	762	305
	230	221	341	285	608	369	1113	340
	288	187	307	274	721	314	1127	440
	291	256	296	268	546	381	911	456
	242	242	367	257	616	286	781	414
	204	252	316	279	516	367	1054	380
	235	248	287	279	696	280	805	380
	270	263	294	328	576	313	1202	389
	272	274	297	280	461	264	1326	475
	263	226	311	310	603	427	1177	377
	221	238	271	264	571	337	1016	358
	228	238	305	289	536	367	1001	444
	249	217	288	291	609	319	1064	381
	281	238	276	258	511	268	1129	486
	232	279	266	302	586	433	1170	422
	221	209	312	254	688	250	1151	409
	233	232	320	267	417	312	925	441
	244	269	287	252	480	285	999	406
	244	262	233	290	874	359	1215	413
	209	224	289	318	772	309	1089	354
	202	224	318	258	614	339	1464	398
	229	213	296	283	751	293	1118	340
	217	245	285	251	742	303	1028	359
	262	209	320	326	600	380	1200	360
	227	229	327	304	597	263	1272	343
	239	203	338	326	745	322	1293	359
	274	252	301	286	644	318	1332	399
	256	244	270	288	714	287	1312	463
	226	259	267	309	618	318	1436	397
	235	245	279	287	610	274	1175	323
	278	256	318	279	668	334	1289	408
	239	223	319	264	632	271	1186	385
	290	228	298	268	649	284	1582	386
	238	188	308	306	613	316	1164	471
	244	239	251	276	561	273	1380	353
	244	216	292	256	696	289	1296	334
	250	167	269	294	605	329	1509	409
	234	173	365	267	883	304	1479	340
	239	184	283	325	641	394	1162	321
	262	186	285	289	664	344	1365	356
	236	189	298	263	685	366	1180	415
	230	189	278	287	669	381	1202	620
	235	192	280	298	652	300	1259	406
	238	194	297	295	667	259	1095	391
	141	194	325	299	763	310	1241	400
	134	195	296	262	728	338	1220	349
	151	195	352	285	687	291	1444	504
	222	196	285	319	626	279	1240	422
	178	197	283	290	718	287	848	454
	222	197	298	283	705	392	1411	435
	240	197	320	297	688	293	1399	312
	203	198	352	273	641	354	1593	439
	243	201	261	274	726	385	1307	389
	252	202	315	301	600	313	1184	397
	270	203	327	287	673	311	1051	409
	236	203	337	293	639	294	1086	309
	280	203	295	277	619	286		351
	263	205	312	258	585	316		387
	247	206	285	276	624	316		394
	230	207	282	297	633	276		414
	275	207	304	304	705	344		457
	297	208	302	327	368	319		466
	255	208	276	302	701	331		449
	276	209	282	317	515	224		415
	220	210	301	315	467	325		479
	284	210	317	270	564	273		429
	261	210	313	290	478	436		397
	291	211	261	300	627	376		375
	272	211	299	333	598	352		391
	251	212	272	279	570	265		413
	285	213	263	313	564	418		333
	186	215	301	267	526	385		401
	273	216	282	253	571	274		391
	280	225	369	289	642	317		453
	279	226	402	270	577	319		484
	228	228	383	265	587	310		373
	256	229	407	266	707	431		522
	213	230	373	236	665	358		380
	249	232	418	297	597	332		381
	288	232	414	303	661	316		420
	267	234	396	281	584	280		412
	297	234	426	300	590	322		380
	274	235	407	317	720	317		428
	254	237	399	304	636	346		390
	253	237	395	270	666	286		413
	253	242	420	267	568	347		398
	271	243	373	389	654	281		410
	261	245	377	274	698	323		415
	235	247	394	284	539	274		439
	245	267	422	274	501	297		449
	274	291	426	248.446	639	334
	229	277	390	261.005	614	304
	297	259	393	290.194	694
	254	264	399	294.456	606
	266	265	362	277.014	653
	202	249	337	283.175	526
	268	220	407	277.175	772
	210	250	379	279.89	754
	275	236	375	282.002	712
	224	194	392	317.671	694
	179	265	434	307.21	625
	273	286	378	280.208	602
	278	243	395	275.726	617
	236	241	393	306.598	581
	198	274	418	277.46	592
	258	248	393	348.318	736
	264	237	262	271.697	615
	237	228	253	286.456	537
	283	220	280	293.733	576
	264	220	284	313.109	634
	263	219	243	280.155	535
	265	256	271	334.058	737
	282	262	248	289.067	677
	257	227	272	288.297	548
	283	228	273	295.747	755
	296	280	276	275.762	711
	238	242	269	302.54	654
	261	282	276	273.602	735
	224	248	248	295.161	634
	277	280	252	311.383	770
	290	241	271	302.687	628
	249	240	316	278.58	653
	232	238	319	295.813
	266	229	288	296.081
	274	244	274	302.442
	245	247	284	305.872
	322	240	312	265.233
	260	234	321	280.49
	245	247	300	285.539
	252	281	323	302.147
	237	251	298	282.825
	255	255	319	298.542
		253	266	279.943
		222	329	298.989
		236	361	269.798
		260	346	307.371
		231	300	276.621
		243	331	249.082
		225	262	276.621
		252	316	298.144
		246	300	269.817
		247	291	259.809
		278	330	290.807
		241	372	275.762
		233	268	330.427
		220	270	264.224
		236	257	264.318
		234	285	253.646
		245	306	261.308
		262	329	268.696
		245	333	302.033
		235	297	283.017
		248	272	230.333
		273	304	255.8
		239	284	230.933
		256	310	275.654
		248	293	264.337
		254	232	274.035
		225	261	298.144
		265	318	217.367
		223	297	327.782
		238	322	262.12
		214	343	257.975
		230	300	270.512
		258	304	323.531
		257	318	270.512
		272	253	269.193
		220	260	275.044
		217	297	276.889
		249	285	317.001
		239	310	253.529
		245	319	314.715
		252	347	239.013
		218	283	305.823
		234	287	308.271
		256	289	289.324
		228	286	295.161
			307	255.414
			302	295.663
			335	312.761
			265	286.921
			366	322.613
			322	276.102
			331	294.356
			335	278.616
			330	282.475
			316	285.588
			307
			297
			285
			369
			356
			318
			349
			379
			319
			358
			311
			333
			317
			328
			334
			354
			339
			365
			398
			379
			364
			309
			359
			331
			339
			349
			331
			360
			381
			332
			361
			370
			299
			334
			369
			344
			350
			375
			306
			358
			357
			309
			341
			364
			346
			353
			358
			322
			287
			281
			356
			334
			322
			334
			302
			340
			326
			301
			347
			372
			318
			295
			368
			331
			356
			321
			297
			372
			374
			359
			340
Mean	248.466	233.107	321.672	284.427	634.2	321.9	1187	404.1
Standart deviation	31.2	24.7	43.5	23.4	83.9	44.2	193.5	50.7

## Sheet: Suppl. Fig. 3
Source Data for Supplementary Figure 3 - morphological variability of embryoids at D7
Embryoid	Length	Width	ratio L/w		Embryoid	Length	Width	ratio L/w		Embryoid	Length	Width	ratio L/w
E1	530	281	1.89		EE1	642	305	2.1		ET1	525	338	1.55
E2	513	323	1.59		EE2	611	282	2.17		ET2	514	354	1.45
E3	522	302	1.73		EE3	582	261	2.23		ET3	517	339	1.53
E4	500	291	1.72		EE4	558	263	2.12		ET4	508	357	1.42
E5	493	261	1.89		EE5	552	263	2.1		ET5	542	367	1.48
E6	494	265	1.86		EE6	554	270	2.05		ET6	546	403	1.35
E7	492	269	1.83		EE7	534	251	2.13		ET7	553	365	1.52
E8	523	255	2.05		EE8	562	283	1.99		ET8	503	358	1.41
E9	541	282	1.92		EE9	522	243	2.15		ET9	504	346	1.46
E10	453	264	1.72		EE10	582	244	2.39		ET10	519	402	1.29
E11	501	280	1.79		EE11	554	257	2.16		ET11	498	391	1.27
E12	502	291	1.73		EE12	602	209	2.88
E13	512	306	1.67		EE13	557	254	2.19		N = 11		Mean	1.43
E14	494	284	1.74		EE14	608	269	2.26		10.19%		stdt dev	0.2
E15	488	322	1.52		EE15	587	269	2.18
E16	486	283	1.72		EE16	596	219	2.72
E17	472	302	1.56		EE17	569	249	2.29
E18	470	291	1.62		EE18	638	217	2.94
E19	439	302	1.45		EE19	564	207	2.72
E20	503	269	1.87		EE20	573	209	2.74
E21	501	281	1.78		EE21	608	206	2.95
E23	499	311	1.6		EE22	606	218	2.78
E24	458	266	1.72		EE23	556	215	2.59
E25	473	292	1.62		EE24	524	186	2.82
E26	468	302	1.55		EE25	551	205	2.69
E27	521	321	1.62		EE26	554	207	2.68
E28	457	268	1.71		EE27	559	255	2.19
E29	503	229	2.2		EE28	556	263	2.11
E30	459	259	1.77		EE29	576	217	2.65
E31	461	308	1.5		EE30	557	189	2.95
E32	466	268	1.74
E33	452	271	1.67		N = 30		mean	2.43
E34	532	291	1.83		27.71%		stdt dev	0.6
E35	501	269	1.86
E37	498	229	2.17
E38	499	288	1.73
E39	423	301	1.41
E40	418	289	1.45
E42	409	302	1.35
E43	422	214	1.97
E44	425	208	2.04
E45	418	293	1.43
E46	503	229	2.2
E47	468	243	1.93
E48	408	257	1.59
E49	453	209	2.17
E50	448	269	1.67
E51	418	257	1.63
E52	466	189	2.47
E53	428	267	1.6
E54	504	209	2.41
E55	456	283	1.61
E56	438	279	1.57
E57	454	287	1.58
E58	505	279	1.81
E59	526	211	2.49
E60	456	219	2.08
E61	453	254	1.78
E62	422	258	1.64
E63	467	242	1.93
E64	454	208	2.18
E65	506	188	2.69
E66	455	276	1.65
E67	476	208	2.29
N = 67		Mean	1.81
62.04%		stdt dev	0.28
Embryoids have been measured for their extension in length and witdh and their compaction or elongation analysed for their length/width ratio for 3 classes of embryoids, bean shape, elongated and thick.
Total embryoids analysed: N = 108, One experiment

## Sheet: Suppl. Fig. 4
Source data for Supplementary Figure 4: Measurement of the Posterior to Anterior extent of Nodal, Wnt3 and Bra expression at D4
	Posterior-Anterior expression	Total length	%			Posterior-Anterior expression.	Total length	%			Post-Ant expr.	total length	%
	Nodal	embryoid	P-A			Wnt3	Embryoid	P-A			Bra-GFP	embryoid	P-A
	µm	µm				µm	µm				µm	µm
1	146.916	269.346	54.55		1	85.68	235.2	0.36		1	106.59	214.23	49.76
2	130.592	236.698	48.48		2	117.6	275.52	0.50		2	125.4	214.23	58.54
3	122.43	236.698	45.45		3	156.24	255.36	0.66		3	110.77	210.05	51.71
4	138.754	220.374	51.52		4	100.8	228.48	0.43		4	86.74	200.64	40.49
5	122.43	220.374	45.45		5	119.28	226.8	0.51		5	98.23	217.36	45.85
6	130.592	253.022	48.48		6	157.92	248.64	0.67		6	106.59	205.87	49.76
7	138.754	253.022	51.52		7	105.84	246.96	0.45		7	132.72	245.58	61.95
8	130.592	236.698	48.48		8	126	204.96	0.54		8	113.91	259.16	53.17
9	138.754	269.346	51.52		9	104.16	210	0.44		9	120.18	221.54	56.1
10	114.268	204.05	42.42		10	134.4	231.84	0.57		10	103.46	206.91	48.29
11	130.592	244.86	48.48		11	132.72	250.32	0.56		11	140.03	254.98	65.37
12	106.106	228.536	39.39		12	115.92	245.28	0.49		12	143.17	263.34	66.83
13	122.43	228.536	45.45		13	99.12	213.36	0.42		13	136.9	271.7	63.9
14	138.754	228.536	51.52		14	124.32	283.92	0.53		14	120.18	234.08	56.1
15	130.592	269.346	48.48		15	84	208.32	0.36		15	128.54	239.31	60
16	106.106	228.536	39.39		16	114.24	220.08	0.49		16	128.54	231.99	60
17	122.43	244.86	45.45		17	124.32	228.48	0.53		17	143.17	263.34	66.83
18	114.268	220.374	42.42		18	112.56	292.32	0.48		18	163.02	265.43	76.1
19	122.43	204.05	45.45		19	92.4	191.52	0.39		19	116	244.53	54.15
20	89.782	204.05	33.33		20	112.56	218.4	0.48		20	83.32	233.3	35.71
21	122.43	204.05	45.45		21	95.76	253.68	0.41		21	141.64	235.38	60.18
22	106.106	228.536	39.39		22	107.52	226.8	0.46		22	120.81	214.55	56.31
23	106.106	228.536	39.39		23	97.44	233.52	0.41		23	154.14	216.63	71.15
24	114.268	236.698	42.42		24	136.08	223.44	0.58		24	97.9	210.38	46.53
25	114.268	253.022	42.42		25	112.56	225.1	0.48		25	93.74	241.63	38.79
26	138.754	253.022	51.52		N = 25		Mean	0.488		26	108.32	231.21	46.85
27	114.268	244.86	42.42				St. Deviation	0.08		27	106.23	239.55	44.35
28	122.43	277.508	45.45							28	87.49	235.38	37.17
29	114.268	212.212	42.42							29	137.48	235.38	58.41
30	106.106	244.86	39.39							30	108.32	210.38	51.49
31	97.944	220.374	36.36							31	108.32	222.88	48.6
32	122.43	228.536	45.45							32	79.15	229.13	34.55
33	106.106	228.536	39.39							33	89.57	220.8	40.57
34	114.268	228.536	42.42							34	110.4	235.38	46.9
N=34		mean	44.74							35	87.49	216.63	40.38
		St. Deviation	6.93							36	102.07	222.88	45.79
										37	83.32	199.97	41.67
										38	77.07	245.79	31.36
										39	104.15	224.96	46.3
										40	106.23	218.72	48.57
										41	97.9	208.3	47
										42	83.32	199.97	41.67
										43	127.06	254.13	50
										44	110.4	274.96	40.15
										45	89.57	274.96	32.58
										46	97.9	208.3	47
										47	0	208.3	0
										48	129.15	235.38	54.87
										49	81.24	233.3	34.82
										50	110.4	235.38	46.9
										51	108.32	233.3	46.43
										52	129.15	210.38	61.39
										53	81.24	227.05	35.78
										54	70.82	266.62	26.56
										55	112.48	187.47	60
										56	135.4	254.13	53.28
										57	137.48	247.88	55.46
										58	112.48	224.96	50
										59	97.9	241.63	40.52
										60	87.49	241.63	36.21
										61	124.98	239.55	52.17
										62	108.32	245.79	44.07
										63	87.49	212.47	41.18
										64	89.57	249.96	35.83
										65	137.48	237.46	57.89
										66	124.98	229.13	54.55
										67	58.32	243.71	23.93
										68	114.57	227.05	50.46
										69	97.9	241.63	40.52
										70	122.9	249.96	49.17
										71	127.06	256.21	49.59
										72	139.56	252.04	55.37
										73	112.48	212.47	52.94
										74	147.89	233.3	63.39
										75	104.15	260.38	40
										76	79.15	237.46	33.33
										77	95.82	252.04	38.02
										78	116.65	224.96	51.85
										79	127.06	254.13	50
										80	89.57	239.55	37.39
										81	114.57	262.46	43.65
										82	114.57	249.96	45.83
										83	124.98	237.46	52.63
										84	87.49	241.63	36.21
										85	114.57	256.21	44.72
										86	118.73	241.63	49.14
										87	145.81	249.96	58.33
										88	127.06	270.79	46.92
										89	104.15	220.8	47.17
										90	137.48	233.3	58.93
										91	95.82	245.79	38.98
										N=91		Mean	54.39
												St Deviation	7.62

## Sheet: Suppl. Fig. 6
Source Data for Supplementary Figure 6 - Position of Bra-GFP labelled cells along the anterior-posterior axis during embryoid gastrulation from D3.25 to D4.5-5
							Experiment	1																								Experiment	2
Stage	D3.25						D3.25-3.5						D3.75-4		D4.5-5						D3.25-3.5												D3.75-4													D4.5-5
Embryoid	E1	E2	E3	E4	E5	E6	E7	E8	E9	E10	E11	E12	E1	E2	E1	E2		E1	E2	E3	E4	E5	E6	E7	E8	E1	E2	E3	E4	E5	E6	E7	E8	E9	E10	E11	E12	E13	E14	E15	E16	E1	E2	E3	E4	E5	E6	E7	E8
	16.6013	17.3973	14.267	29.4118	13.6939	17.1242	43.899	16.8237	7.10441	7.94552	21.3469	11.6095	26.7937	37.3291	9.56938	23.5968		30.5506	8.4507	16.7015	37.9786	4.44444	9.55631	23.1818	16.0542	23.9706	37.9032	9.4162	10.1089	6.49573	1.95759	21.3483	3.99306	6.01504	14.5963	4.18251	12.5589	26.4637	7.8125	8.94737	7.11921	13.7318	14.044	4.76839	4.02778	9.79782	5.96206	3.26241	4.1543
	12.0261	22.8767	26.8325	29.4118	24.5109	24.5752	30.7153	16.9583	10.1184	8.74007	19.568	19.9208	23.0942	40.9043	8.49282	22.9095		30.0178	15.3169	30.2714	40.2757	7.77778	11.6041	38.6364	15.2805	24.4118	42.0968	11.6761	15.2411	6.83761	4.0783	26.0674	4.51389	7.5188	15.6832	2.28137	12.4019	32.0843	6.42361	15	11.0927	11.3086	17.7665	3.40599	3.88889	10.7309	7.31707	2.97872	3.41246
	20.915	25.4795	23.4293	27.9712	25.6617	18.9542	47.5456	24.7645	11.9483	10.1022	19.695	20.5805	28.139	43.7434	6.9378	20.0458		23.6234	13.5563	31.9415	51.7611	9.36508	8.02048	42.5758	26.6925	32.7941	47.4194	12.2411	18.818	14.0171	6.68842	32.3596	10.5903	11.7293	19.5652	7.98479	19.7802	39.3443	7.63889	17.3684	6.45695	12.7625	20.4738	4.22343	2.22222	8.8647	4.60705	4.8227	6.23145
	23.3987	28.3562	22.7749	25.6903	19.2175	36.4706	47.5456	27.4563	10.7643	11.8048	22.9987	23.4828	26.7937	41.3249	8.13397	17.8694		26.4654	12.6761	36.5344	53.7519	19.3651	2.90102	47.5758	31.7215	37.3529	51.2903	13.1827	32.3484	17.265	9.6248	34.1573	9.72222	8.87218	28.7267	9.31559	19.9372	37.2365	11.6319	14.4737	4.4702	13.4087	24.1963	11.0354	7.77778	16.3297	7.45257	6.66667	4.59941
	26.5359	28.2192	26.7016	25.6903	21.519	39.085	47.9663	30.821	10.549	9.76163	26.3024	28.628	24.3274	38.6961	5.14354	15.4639		35.3464	21.831	39.4572	53.4456	24.9206	6.48464	49.0909	28.2398	30.1471	57.9032	23.3522	36.0809	21.1966	12.5612	38.427	12.5	11.5789	30.2795	11.597	29.9843	38.8759	15.1042	19.7368	14.404	17.9321	29.1032	9.40054	9.30556	24.2613	12.6016	6.80851	3.85757
	27.1895	35.8904	33.6387	22.0888	24.626	41.8301	49.3689	25.7066	16.0388	9.30761	26.8107	29.1557	24.7758	40.9043	8.25359	14.6621		34.4583	17.9577	44.6764	44.4104	28.7302	9.38567	49.8485	30.9478	33.3824	42.5806	27.8719	42.4572	24.2735	17.1289	42.0225	8.68056	11.7293	32.9193	19.2015	30.2983	33.2553	14.5833	20.7895	19.8675	19.063	32.8257	8.17439	13.6111	27.0607	11.7886	5.39007	3.7092
	26.5359	35.2055	30.3665	26.4106	31.5305	46.6667	52.3142	27.3217	16.6846	15.664	29.0978	26.5172	26.9058	44.4795	6.81818	2.29095		38.7211	18.662	41.3361	39.6631	30.1587	18.942	45.303	32.882	32.5	38.5484	27.307	42.3017	28.547	13.3768	31.4607	3.99306	11.4286	18.323	13.1179	22.763	33.9578	18.4028	24.7368	21.3576	14.8627	33.6717	16.2125	13.8889	35.6143	13.0081	3.12057	1.18694
	24.9673	43.2877	34.9476	27.9712	36.939	47.1895	57.223	29.3405	20.4521	15.891	32.2745	27.1768	25.1121	45.8465	7.89474	1.37457		47.7798	21.4789	49.4781	40.2757	31.5873	21.1604	40.303	38.1044	36.7647	33.5484	35.0282	46.5008	28.3761	18.4339	36.8539	6.07639	14.2857	25	17.1103	22.9199	31.8501	20.8333	24.2105	30.6291	18.4168	32.9949	18.5286	11.9444	31.4152	11.6531	5.24823	3.26409
	41.5686	44.1096	28.4031	30.2521	40.6214	43.9216	60.8696	20.4576	20.9903	18.2747	34.4346	25.3298	23.3184	43.2177	5.50239	3.89462		49.556	41.0211	55.5324	34.1501	35.3968	23.5495	38.6364	41.0058	37.6471	40.8065	22.2222	47.9005	31.1111	21.3703	39.3258	3.99306	15.0376	25.4658	22.2433	31.3972	28.8056	26.9097	31.5789	29.1391	14.7011	27.7496	18.2561	13.6111	30.3266	10.5691	3.97163	6.97329
	53.2026	46.0274	32.3298	31.2125	43.4983	34.6405	55.9607	21.6689	21.2056	21.6799	35.197	29.2876	18.4978	45.9516	8.97129	2.97824		48.8455	42.0775	55.7411	36.1409	35.5556	18.43	42.2727	24.5648	40.2941	44.3548	34.6516	46.8118	28.8889	23.6542	45.3933	3.64583	17.8947	28.4161	26.0456	39.8744	29.9766	27.6042	26.3158	25.6623	16.9628	15.736	13.7602	9.44444	23.7947	10.9756	3.12057	8.01187
	49.4118	49.726	35.9948	30.3721	37.7445	38.1699	53.2959	26.9179	24.2196	20.5448	31.8933	31.0026	17.8251	43.428	11.3636	8.24742		52.9307	47.1831	44.8852	38.2848	35.2381	19.7952	45.303	26.3056	43.6765	40	36.1582	44.168	10.7692	30.3426	48.0899	6.94444	20.6015	31.677	23.0038	45.2119	22.4824	28.4722	31.3158	21.0265	19.7092	13.0288	17.9837	8.05556	21.7729	14.3631	5.24823	7.71513
	53.9869	38.4932	41.0995	27.2509	46.9505	40.2614	47.5456	30.6864	23.2508	22.9285	25.54	35.752	15.3587	51.735	12.799	8.93471		42.6288	40.493	41.9624	27.1057	33.3333	29.6928	40.303	31.528	47.0588	37.9032	40.8663	32.5039	17.7778	37.8467	47.6404	7.29167	25.8647	33.8509	19.3916	49.2936	16.8618	37.8472	31.8421	35.9272	19.2246	11.5059	22.0708	9.44444	27.5272	16.1247	6.09929	8.16024
	48.366	33.6986	40.7068	24.4898	52.0138	41.8301	43.6185	33.5128	24.0043	23.496	29.352	33.6412	12.7803	53.5226	14.2344	11.4548		37.4778	37.6761	35.4906	33.5375	41.9048	29.8635	55.4545	34.4294	50.1471	40.1613	34.8399	34.3701	24.1026	43.0669	50.7865	9.375	23.0075	32.2981	25.8555	54.1601	16.1593	30.2083	29.4737	43.8742	21.8094	14.044	19.2098	12.2222	20.3733	18.8347	7.51773	9.49555
	47.1895	35.3425	37.3037	30.2521	51.7837	45.2288	46.5638	30.5518	22.605	19.9773	36.2135	32.7177	18.9462	47.6341	11.1244	14.7766		33.9254	45.7746	32.7766	40.4288	39.5238	32.5939	51.6667	35.7834	48.9706	36.2903	46.516	36.3919	28.0342	45.5139	57.9775	14.5833	24.5113	31.677	29.2776	50.2355	10.3044	28.4722	28.6842	47.351	26.6559	15.9052	17.1662	9.02778	17.4184	22.7642	7.94326	7.71513
	41.1765	32.8767	37.3037	29.1717	51.0932	47.5817	43.338	28.1292	22.1744	18.1612	38.7548	37.8628	12.5561	43.9537	13.8756	13.173		36.9449	49.1197	35.4906	38.5911	40.3175	37.884	60.9091	35.3965	49.1176	32.9032	39.3597	38.5692	31.2821	49.429	51.4607	18.0556	26.015	30.5901	26.9962	47.5667	18.5012	35.9375	31.0526	36.0927	30.21	14.044	14.0327	10.8333	17.5739	18.6992	9.78723	8.60534
	44.8366	29.589	41.3613	30.9724	43.3832	46.5359	48.6676	21.8035	20.8827	25.0851	41.6773	40.8971	4.3722	42.5868	14.3541	15.1203		46.3588	48.2394	37.1608	36.4472	44.2857	35.6655	57.2727	39.8453	46.0294	22.4194	44.2561	24.7278	33.8462	34.9103	59.1011	17.1875	24.5113	22.8261	26.616	49.6075	23.8876	37.6736	35.2632	31.6225	29.8869	9.13706	17.7112	17.0833	23.7947	18.4282	8.79433	9.49555
	44.8366	29.1781	44.5026	34.4538	40.046	50.8497	50.0701	24.8991	24.1119	11.4642	35.4511	40.8971	14.4619	47.2135	16.3876	15.8076		46.3588	52.4648	40.9186	48.8515	30.7937	32.7645	57.2727	42.94	51.4706	26.4516	27.1186	23.1726	34.5299	44.8613	53.4831	18.0556	27.8195	20.0311	30.6084	47.4097	23.4192	44.9653	37.3684	30.1325	31.3409	5.24535	20.2997	19.0278	26.4386	14.7696	9.21986	12.4629
	38.3007	30.411	43.3246	36.8547	39.5857	39.2157	54.979	22.0727	26.6954	12.3723	31.385	45.1187	16.3677	50.2629	16.2679	15.8076		47.9574	59.507	43.0063	52.2205	33.1746	21.3311	55.6061	50.2901	45.4412	24.1935	25.8004	21.3064	37.9487	46.9821	52.3596	24.6528	27.6692	25.7764	26.0456	44.427	26.4637	48.0903	38.9474	33.9404	33.9257	4.39932	28.7466	20.9722	15.2411	17.3442	9.3617	8.45697
	34.7712	38.0822	46.3351	36.2545	42.5777	28.8889	56.2412	17.4966	28.4177	14.1884	32.6557	47.4934	18.2735	44.164	19.2584	19.8167		55.2398	42.0775	48.2255	50.0766	33.9683	21.1604	49.3939	51.8375	44.2647	24.5161	29.7552	19.7512	40.8547	41.1093	58.8764	22.3958	23.0075	30.1242	29.8479	39.0895	32.5527	33.1597	39.2105	36.2583	28.5945	9.13706	32.2888	16.5278	17.4184	17.7507	9.78723	12.7596
	35.9477	39.3151	49.0838	42.1369	46.4902	28.8889	66.3394	20.5922	29.7094	18.9557	36.0864	50.6596	18.9462	44.2692	16.866	19.4731		57.5488	30.8099	54.071	47.3201	36.6667	15.529		53.3849	48.3824	26.6129	32.0151	22.5505	41.0256	37.3573	57.9775	18.9236	22.8571	32.764	37.0722	40.6593	31.8501	32.4653	42.1053	45.8609	27.3021	14.89	30.2452	17.9167	22.7061	21.1382	11.4894	13.9466
	41.4379	44.6575	47.1204	42.7371	53.0495	24.5752	64.6564	20.0538	34.1227	21.1124	31.7662	53.4301	21.6368	45.3207	20.2153	12.6002			30.9859	47.1816	45.023	16.6667	13.9932		46.0348	49.7059	28.3871	37.0998	25.661	43.2479	33.1158	35.0562	19.6181	26.3158	21.4286	33.4601	38.3046	34.4262	18.9236	47.3684	51.3245	24.5557	2.19966	28.2016	21.25	26.4386	21.2737	12.766	12.0178
	43.1373	46.3014	54.8429	45.1381	44.0736	20.5229	50.3506	23.5532	35.1991	24.5176	32.5286	50.6596	26.1211	42.5868	19.1388	15.8076			25.1761	47.8079	45.1761	30.4762	18.2594		45.648	52.7941	31.6129	34.275	29.2379	39.3162	30.9951	34.8315	23.0903	23.1579	23.2919	34.981	44.584	40.281	19.2708	52.3684	47.6821	23.4249	6.93739	26.2943	19.5833	32.1928	22.4932	14.3262	15.5786
	50.4575	45.2055	51.4398	43.8175	39.4707	31.3725	45.1613	24.4953	31.6469	22.815	28.0813	49.8681	30.157	45.2156	15.311	11.9129			36.7958	41.5449	51.9142	38.0952	28.157		49.5164	51.4706	31.7742	42.1846	29.7045	45.641	28.7113	43.3708	23.0903	28.7218	26.7081	34.981	49.9215	44.4965	19.0972	61.0526	48.3444	20.8401	5.41455	27.3842	24.8611	32.3484	24.2547	16.4539	15.5786
	50.3268	36.7123	47.9058	43.3373	40.6214	32.549	39.1304	27.9946	34.1227	19.2963	27.3189	46.0422	32.8475	51.2093	16.2679	8.47652			35.3873	35.6994	56.049	42.5397	30.5461		64.2166	55.4412	35.6452	38.2298	21.1509	50.7692	18.2708	44.0449	19.2708	34.8872	31.2112	39.1635	53.6892	31.6159	18.0556	50.2632	54.9669	29.8869	8.79865	32.0163	26.9444	35.3033	27.9133	15.7447	16.1721
	48.6275	43.0137	48.4293	43.0972	27.5029	35.0327	34.6424	28.9367	38.1055	21.4529	24.0152	62.1372	31.6143	52.1556	15.0718	7.33104			41.1972	37.5783	51.9142	54.127	36.6894		61.8956	51.3235	41.7742	40.4896	20.0622	54.0171	20.2284	48.764	18.5764	35.188	30.2795	43.1559	59.3407	32.0843	14.4097	47.1053	61.0927	30.3716	17.5973	31.6076	11.8056	39.6579	29.2683	14.1844	16.4688
	45.098	34.5205	54.0576	48.1393	33.6018	36.9935	39.2707	31.3594	40.366	23.8365	22.8717	43.9314	28.4753	55.3102	17.3445	9.62199			52.1127	29.2276	55.5896	51.4286	37.372		59.5745	45.4412	40.9677	42.1846	23.0171	35.2137	14.3556	55.7303	21.7014	32.4812	36.9565	45.8175	56.3579	29.5082	22.5694	37.3684	63.245	26.979	18.1049	30.654	12.0833	38.7247	24.9322	18.4397	15.727
	36.4706	47.1233	51.7016	51.1405	27.1577	34.902	39.1304	29.8789	41.2271	21.9069	23.1258	44.4591	34.1928	54.3638	15.5502	8.59107			45.4225	30.8977	64.6248		26.9625		66.3443	36.4706	37.0968	36.9115	21.9285	34.188	24.4698	51.4607	19.4444	32.4812	39.1304	48.8593	55.73	32.3185	18.4028	36.5789	68.3775	25.6866	27.4112	27.1117	17.9167	35.4588	26.2873	8.08511	14.2433
	31.8954	51.6438	53.7958	49.0996	35.7883	43.1373	29.5933	30.5518	38.1055	21.6799	20.3304	38.6544	34.5291	50.7886	15.6699	9.1638			56.6901	40.0835	69.5253		22.5256		65.9574	33.6765	33.0645	44.2561	23.6392	34.359	24.7961		12.8472	38.9474	41.9255	34.4106	58.0848	37.7049	17.1875	37.8947	71.8543	26.8174	25.2115	29.1553	20.1389	30.0156	30.8943	6.24113	15.8754
	31.5033	53.9726	58.377	52.461	37.3993	42.8758	29.3128	32.8398	31.4316	25.7662	16.6455	38.1266	37.2197	48.0547	13.6364	8.01833			51.2324	48.8518	57.8867		26.2799		61.5087		31.7742	46.8927	27.9938	34.5299	26.4274		17.3611	41.3534	45.6522	36.5019	48.8226	42.3888	21.5278	42.6316	53.8079	23.748	26.9036	30.9264	22.6389	41.6796	34.8238	11.0638	17.5074
	28.8889	56.8493	60.9948	51.9808	32.7963	43.0065	31.5568	31.3594	26.6954	27.3553	17.662	37.3351	37.2197	44.6898	16.1483	14.3184			64.4366	52.8184	57.8867		30.5461		68.6654		35.1613	54.2373	34.3701	34.8718	31.9739		22.2222	40.7519	47.205	42.2053	45.5259	43.3255	24.8264	45	59.4371	22.7787	30.7953	28.4741	25	45.2566	35.2304	10.0709	18.9911
	34.7712	62.1918	58.6387	56.7827	35.9033	40	38.4292	33.9166	29.7094	30.193	16.8996	32.4538	33.7444	41.4301	18.6603	14.433			63.3803	55.5324	54.3645				69.8259		34.6774	58.3804	36.0809	38.4615	33.4421		23.7847	33.3835	46.5839	29.6578	37.9906	47.541	26.0417	41.5789	50.6623	25.8481	22.8426	20.8447	25.4167	45.5677	36.9919	12.1986	17.5074
	31.5033	64.9315	51.3089	59.7839	42.1174	52.4183	42.777	35.8008	32.7234	32.3496	19.9492	38.3905	34.8655	44.3743	19.2584	16.0367			61.6197	57.2025	55.1302				65.764		39.5161	51.9774	31.4152	32.9915	39.3148		22.5694	36.391	45.8075	33.0798	32.3391	50.3513	32.9861	34.7368	35.9272	31.3409	20.9814	17.9837	20.4167	56.1431	40.1084	10.0709	18.2493
	41.1765	59.863	45.5497	53.7815	43.6133	48.4967	41.5147	36.2046	36.0603	28.1498	22.8717	42.876	37.7803	42.3764	20.933	17.7549			58.4507	53.4447	53.1394				67.3114		31.9355	59.322	34.2146	40.5128	37.8467		25.8681	35.3383	54.8137	31.749	37.6766	48.9461	36.1111	51.0526	54.3046	30.5331	24.7039	20.2997	21.6667	59.5645	39.5664	12.0567	17.3591
	39.7386	45.6164	54.9738	53.0612	47.8711	49.5425	48.3871	39.7039	39.2896	28.7174	21.7281	46.9657	35.0897	38.9064	22.2488	19.4731			52.8169	48.8518	57.121				64.2166		20.3226	65.725	36.5474	45.9829	36.7047		30.3819	41.9549	52.9503	36.692	34.0659	47.541	36.8056	52.6316	64.7351	28.1099	32.4873	26.4305	24.0278	47.2784	34.0108	11.4894	14.8368
	41.1765		57.4607	46.9388	53.1646	54.3791	40.8135	40.2423	41.0118	33.1442	20.9657	43.1398	38.9013	37.7497	22.7273	19.8167			58.6268	54.4885	56.5084				71.1799		24.6774		39.8134	42.906	33.4421		29.5139	45.4135	52.0186	42.9658	53.6892	41.2178	35.7639	53.9474	70.0331	28.1099	31.4721	48.2289	24.5833	43.2348	31.8428	12.766	11.4243
	45.4902		54.4503	57.8631	50.0575	47.451	47.1248	39.3001	39.3972	33.5982	27.5731	39.0501	44.6188	36.0673	18.4211	19.0149			57.3944	59.9165	61.2557				76.9826		30.3226		51.7885	34.5299	30.832		27.2569	46.3158	48.6025	59.5057	24.3328	41.452	31.4236	58.1579	76.3245	26.1712	35.533	51.9074	27.3611	44.168	27.6423	14.1844	14.9852
	51.1111		48.0366	44.6579	52.7043	48.8889	70.2665	36.6083	35.4144	36.7764	30.4956	39.8417	48.4305	33.4385	21.5311	17.7549			46.6549	42.5887	59.8775				79.1103		34.3548		54.4323	30.4274	42.7406		33.8542	47.8195	43.4783	52.6616	44.113	54.3326	29.1667	57.3684	61.2583	25.2019	42.8088	58.1744	31.25	44.9456	27.5068	14.3262	14.5401
	48.366		41.0995	46.6987	57.0771	51.634		37.5505	38.3208	40.5221	32.4015	27.4406	48.2063	29.9685	24.5215	17.1821			44.7183		63.3997				65.764		37.2581		40.7465	40.8547	47.3083		34.2014	49.3233	52.4845	59.6958	66.562	56.4403	37.1528	60.7895	66.2252	20.6785	43.9932	56.5395	33.0556	50.8554	35.2304	13.7589	13.0564
	51.634		34.1623	40.6963	58.458	57.6471		35.5316	41.7653	40.5221	27.3189	28.3641	52.2422	28.8118	27.3923	20.3895			57.5704		61.7152				71.3733				39.8134	48.7179	41.2724		33.6806	50.9774	53.882	64.0684			43.4028	60	44.0397	22.4556	56.5144	47.9564	34.8611	36.0809	37.9404	13.617	11.5727
	55.0327		39.0052	47.1789	58.9183	55.817		39.031	41.1195	44.9489	31.5121	26.3852	55.2691	27.3396	27.2727	21.5349			59.6831		57.5804				65.9574				44.479	47.8632	42.4144		32.4653	43.4586	57.4534				43.75	64.7368	36.2583	34.2488	52.6227	43.188	36.25	40.591	44.4444	15.3191	10.8309
	60.3922		44.1099	49.94	65.7077	58.1699		37.1467	40.6889	45.0624	27.5731	26.1214	44.843	29.7581	29.7847	24.6277			58.0986		55.2833				62.4758				32.3484	47.1795	46.4927		26.9097	41.0526	45.6522				48.0903	67.8947	44.2053	34.7334	46.8697	52.9973	31.1111	46.5008	47.6965	15.461	12.908
	50.0654		39.7906	52.3409	56.847	60.1307		39.5693	37.7826	51.7594	31.8933	32.4538	14.6861	33.123	27.2727	26.3459			50.1761		66.3093				44.294				31.2597	37.4359	53.5073		34.0278	37.1429	37.2671				47.3958		48.6755	38.2876	67.5127	48.7738	30.1389	55.21	44.8509	17.1631	15.727
	47.9739		33.1152	58.1032	55.2359	54.6405		42.7995	34.7686	55.3916	34.1804	34.4327	15.8072	36.3828	33.3732	28.2932			33.4507		60.7963				42.5532				27.9938	47.3504	57.0962		39.4097	41.9549	51.5528				52.7778			39.7415	68.5279	52.9973	28.8889	62.986	45.2575	19.0071	16.0237
	49.8039			55.9424		62.8758		41.8573	29.4941	57.3212	37.9924	35.0923	18.6099	37.8549	38.1579	26.575			44.7183		32.4655				51.4507				24.5723	54.0171	56.2806		43.2292	42.7068	57.1429				28.8194			37.1567	77.4958	54.7684	32.2222	60.9642	46.3415	20.5674	17.8042
	44.7059			51.7407		62.3529		45.4913	26.2648	56.9807	35.324	40.8971	19.3946	36.5931	41.7464	29.6678			43.838		47.7795				30.7544				22.7061	57.265			25.8681	40.1504	54.1925				27.6042			38.7722	84.264	62.3978	24.7222	65.0078	49.3225	21.1348	16.3205
	39.2157			49.0996				47.3755	24.8654	49.4892	32.9098	45.1187	21.6368	33.2282	43.5407	32.417									20.3095				14.4635	56.0684			28.9931	40.1504	54.5031				31.0764			39.58	97.1235	32.8338	32.0833	67.9627	45.2575	22.1277	14.9852
	36.0784			51.5006				49.6635	18.1916	42.4518	36.7217	44.1953	23.3184	32.2818	46.4115	31.9588									30.3675				25.3499	54.5299			21.0069	47.0677	45.8075							35.2181	96.4467	35.8311	30.9722	71.8507	52.8455	20.4255	15.1335
	40			57.0228				52.0861	22.3897	39.3871	40.2795	50.1319	25.8969	35.6467	46.6507	32.8751									26.1122				26.4386	60.8547			16.8403	45.4135	45.0311							44.1034	85.4484	37.3297	33.1944	56.9207	54.065	19.0071	13.6499
	41.5686			57.0228				54.2396	23.789	39.3871	40.9149	51.3193	27.5785	37.1188	43.6603	28.0641									36.3636				31.5708	54.0171			23.6111	51.2782	57.4534							41.5186	77.665	41.1444	35.5556	61.1198	56.9106	17.7305	12.6113
				60.8643				55.3163	48.3315	34.9603	38.5006	55.1451	29.148	37.96	40.4306	30.9278									38.1044				33.2815	57.265			27.6042	46.1654	59.9379							36.8336	69.5431	39.5095	38.8889	62.986	54.336	17.0213	9.34718
				42.497				58.1427	50.915	40.2951	43.5832	49.4723	30.6054	34.8055	41.1483	33.7915									40.0387				33.437	18.4615			32.1181	35.9398	67.3913							40.8724	74.6193	40.327	38.75	60.3421	52.8455	16.3121	8.90208
				43.4574				60.0269	53.8213	45.1759	43.7103	48.4169	30.3812	36.6982	45.3349	35.2806									40.8124				37.7916				27.7778	31.7293								43.2956	72.4196	44.1417	39.5833	65.9409	58.9431	16.0284	8.75371
				39.1357				62.5841	47.7933	43.4733	44.2186	49.7361	31.6143	36.5931	36.1244	34.5934									46.0348				41.0575				37.5	32.4812								47.0113	55.3299	47.2752	44.0278	67.8072	61.6531	16.7376	11.4243
				36.3745				47.3755	42.9494	46.311	42.0584	47.7573	28.5874	38.3807	35.6459	37.1134									48.5493				41.9907				39.2361	25.2632								48.7884	62.9442	48.0926	44.4444	71.2286	65.5827	16.0284	10.6825
				38.8956				46.0296	49.5156	49.9432	41.9314	50.6596	25.1121	33.4385	33.6124	37.3425									47.7756				46.1897				43.2292	28.4211								46.8498	40.7783	52.1798	43.75	73.2504	65.1762	17.8723	11.4243
				42.617				45.2221	48.0086	30.193	41.9314	56.2005	19.9552	34.7003	36.4833	39.6334									51.0638				51.633				53.8194	22.406								51.8578	39.0863	52.861	49.0278	80.4044	65.7182	19.1489	10.6825
				33.8535				52.4899	50.915	28.0363	37.8653	59.8945	26.4574	36.3828	29.7847	42.4971									52.8046				49.4557				60.5903	17.594								56.7044	41.6244	49.455	50.6944	87.8694	70.8672	20.5674	9.05045
				38.0552				51.2786	54.8977	23.269	37.9924	60.2902	31.8386	32.8076	32.0574	41.9244									55.5126				56.2986				61.6319	29.4737								59.4507	46.8697	43.0518	50.4167	89.4246	71.6802	20.8511	6.23145
				41.4166				54.105	54.3595	28.9444	42.6938	60.5541	31.1659	32.9127	33.4928	44.2153									55.1257				59.098				58.1597	34.2857								49.5961	48.731	35.8311	52.2222	94.5568	80.0813	22.9787	5.48961
				43.8175				48.7214	50.3767	31.101	42.4396	59.4987	32.0628	32.5973	37.6794	47.4227									74.6615				66.874				55.0347									45.0727	81.7259	40.4632	54.4444	92.6905	82.1138	22.1277	6.82493
				40.6963				53.432	53.8213	36.6629	42.9479	61.3456	37.2197	35.0158	41.3876	49.5991													62.986				41.3194									50.4039	87.4788	54.2234	59.3056	78.0715	72.6287	23.1206	13.5015
				35.7743				40.5114	47.901	39.3871	40.2795	50.7916	35.9865	33.4385	39.2344	52.6919													69.8289				39.7569									54.4426	90.3553	57.7657	55.5556	73.717	68.2927	21.7021	15.5786
				36.3745				35.1279	51.6685	40.7491	43.7103	50.1319	35.0897	41.2198	41.9856	56.1283													49.9222				35.7639									56.0582	95.6007	63.8965	56.6667	75.2722	75.0678	20.2837	16.3205
				39.7359				33.5128	57.2659	42.7923	45.9975	37.2032	36.7713	38.4858	43.7799	26.6896																	51.3889									47.0113	85.2792	65.1226	59.0278	72.6283	79.8103	18.156	16.0237
				42.377				41.0498	59.7417	44.6084	50.3177	36.6755	38.565	50.8938	46.89	24.8568																	56.25									47.1729	76.4805	62.1253	63.1944	75.8942	75.8808	18.7234	18.1009
				43.0972				47.6447	66.4155	49.2622	47.7764		43.9462	50.368	46.4115	30.3551																	48.2639									50.5654	36.8866	64.5777	65.8333	80.8709	74.6612	20.8511	20.7715
				46.4586				53.9704	46.1787	57.3212	44.9809		43.2735	54.2587	48.0861	31.6151																	46.1806									67.5283		60.7629	67.7778	83.5148	88.7534	20.2837	18.8427
				47.6591				57.2005	38.6437	60.1589	54.7649		44.843	30.4942	30.9809	30.0115																	50.6944									67.6898		58.0381	70.1389	89.2691	89.0244	15.0355	18.1009
				56.9028				62.0458	78.6868	53.235	55.0191		42.3767	31.1251	30.7416	23.7113																	46.1806									67.6898		59.2643	72.9167	91.2908	79.2683	14.1844	15.727
				53.6615				62.9879	36.9214	22.7015	55.6544		40.2466	29.3375	27.8708	22.4513																	56.0764									59.9354		44.5504	64.5833	90.8243	75.4743	10.3546	20.4748
								61.1036	31.8622	24.9716	57.6874		44.0583	25.9727	25.7177	21.5349																	46.0069									55.2504		48.5014	46.3889	82.4261	92.2764	10.3546	20.9199
								55.0471	30.4629	27.4688	54.2567		47.87	25.6572	22.8469	19.5876																	54.1667									51.0501		49.7275	47.0833	44.6345	88.4824	13.1915	21.5134
								54.7779	48.6545	31.2145	54.5108		51.1211	23.0284	21.2919	20.1604																	60.4167									41.6801		49.0463	52.0833	53.8103	91.7344	9.21986	24.4807
								50.8748	50.2691	34.0522	60.737		54.0359	19.5584	24.0431	25.0859																	42.0139									35.7027		43.188	57.7778	53.3437	90.6504	10.4965	22.5519
								47.1063	50.3767	33.2577	62.2618		52.9148	20.3996	21.5311	27.9496																	67.5347									43.6187		41.0082	59.1667		80.6233	8.22695	26.5579
								45.7604	56.9429	37.6844	52.859		55.157	19.3481	23.8038	20.1604																	69.4444									40.7108		38.2834	65.4167		74.3902	7.65957	25.0742
								48.4522	54.7901	40.2951	47.2681		60.8744	16.7192	25.3589	21.9931																	67.1875									41.8417		35.8311	66.8056		70.1897	7.80142	24.184
								42.5303	17.6534	44.1544	62.6429		52.13	14.7213	21.89	23.9404																	79.8611									53.3118		35.5586	75.9722		65.4472	5.95745	22.1068
								39.4347		34.0522	71.1563		47.0852	10.8307	21.4115	22.3368																	78.9931									53.1502		36.7847	77.6389		65.8537	10.3546	21.2166
								45.7604		47.6731	57.0521		46.861	7.88644	19.1388	23.3677																	85.2431									45.8805		40.1907	63.0556		70.1897	13.3333	24.6291
								37.9542		49.3757	51.4612		42.4888	14.3007	22.7273	20.8477																	79.6875									52.9887		41.6894	56.8056		63.2791	13.0496	26.5579
								36.3392		57.6617	48.6658		39.574	17.8759	28.4689	23.8259																	71.3542									59.9354		40.327	53.1944		60.7046	15.6028	28.635
								42.5303		56.0726	48.4117		38.1166	17.6656	27.7512	22.795																	69.2708									63.0048		44.8229	52.6389		63.0081	16.4539	29.0801
								40.9152		64.9262	49.5553		34.9776	16.6141	28.5885	23.4822																										66.3974		47.5477	54.0278		93.3604	18.0142	29.6736
								39.3001		44.9489	55.0191		38.6771	18.1914	25.9569	26.1168																										68.336		53.6785	46.3889		22.2222	19.0071	30.5638
								36.07		40.6356	54.892		41.5919	20.3996	34.0909	28.5223																										73.5057		57.2207	46.6667		25.2033	17.1631	31.7507
								36.07		38.3655	59.0851		46.4126	20.1893	32.7751	30.8133																										80.937		74.5232	47.0833		17.2087	19.0071	32.4926
								33.6474		32.4631	63.1512		48.6547	25.5521	32.4163	33.2188																										73.9903		74.6594	35.5556		17.2087	21.1348	32.9377
								31.6285		31.4415	57.8145		45.852	29.1272	31.5789	35.9679																										60.5816		70.5722	39.3056		19.2412	22.8369	29.9703
								32.3015		42.3383	49.9365		43.1614	27.6551	30.2632	30.6987																										48.6268		63.3515	37.3611		13.2791	20.4255	25.816
								37.2813		45.857			41.704	25.8675	28.9474	31.2715																										48.3037		57.4932	33.75		13.2791	17.7305	23.1454
								40.1077		27.6958			45.0673	21.4511	35.0478	34.5934																										48.7884		50.1362	31.1111		8.13008	15.0355	23.7389
								41.9919		56.4132			48.4305	18.0862	34.4498	31.386																										48.7884		47.139	41.9444		9.21409	10.6383	20.3264
								42.5303					50.7848	15.0368	31.4593	28.0641																										56.0582		41.9619	40		4.20054	12.4823	11.5727
								43.7416					50.2242	15.2471	29.1866	24.7423																										61.0662		44.4142	48.6111		5.01355	12.6241	13.0564
								48.183					50.5605	11.1462	30.7416	25.6586																										45.5574		49.3188	53.4722		5.82656	11.9149	24.0356
								49.9327					50.8969	10.5152	33.3732	27.606																										44.1034		53.406	56.5278		7.45257	10.3546	23.4421
								48.5868					46.4126	6.204	29.3062	30.6987																										44.4265		50.2725	61.3889		14.2276	11.2057	28.1899
								48.0485					43.1614	7.36067	31.3397	27.606																										39.9031		48.9101	42.0833		14.7696	12.6241	27.003
								48.5868					54.0359	6.83491	33.2536	29.0951																										36.3489		47.8202	41.6667		19.6477	14.7518	29.822
								54.2396					55.4933	7.99159	34.2105	31.2715																										39.2569		70.1635	30.2778		13.4146	15.461	29.2285
								55.7201					58.8565	8.6225	32.6555	32.3024																										41.1955			30.8333		7.45257	17.1631	31.454
								56.5276					62.5561	12.7234	35.7656	35.5097																										39.4184			31.5278		13.0081	18.8652	31.7507
								59.8923					61.2108	4.94217	36.1244	34.2497																										37.8029			36.25		20.3252	22.1277	31.7507
								57.3351					55.2691	7.36067	38.2775	35.2806																										34.5719			40.4167		26.2873	23.2624	34.5697
								55.0471					56.1659	9.35857	40.0718	37.6861																										35.7027			47.6389		26.9648	24.8227	36.4985
								61.2382					56.278	11.3565	40.9091	39.1753																										41.5186			48.6111		29.1328	27.234	40.6528
								64.7376					56.9507	11.8822	45.4545	42.268																										59.6123			50.6944		34.6883	19.0071	40.0593
								62.4495					54.7085	11.041	46.4115	40.7789																										59.4507			58.8889		35.6369	19.1489	39.4659
								75.3701					56.6143	4.4164	48.5646	35.9679																										61.2278			50.5556		34.0108	16.4539	37.2404
								71.8708					51.4574	5.25762	41.3876	37.5716																													31.1111		28.4553	18.0142	35.7567
								69.9865					62.1076	6.51945	38.9952	41.4662																													26.1111		21.2737	17.5887	36.4985
								63.7954					62.7803	6.72976	41.2679	44.6735																													33.1944		23.1707	16.4539	35.3116
								66.6218					64.9103	16.8244	39.8325	42.3826																													34.3056		24.9322	17.7305	40.0593
								59.2194					67.1525	19.3481	38.0383	42.3826																													26.5278		25.7453	17.8723	40.0593
								59.7577					65.1345	22.9232	41.6268	40.3207																													40.5556		23.3062	18.5816	41.2463
								57.6043					62.4439	20.6099	38.9952	40.3207																													41.9444		26.5583	20.5674	39.1691
								65.1413					67.3767	18.4017	40.6699	45.4754																													45.5556		30.8943	22.695	36.7953
								63.1225					69.6188	16.2986	38.8756	45.7045																													45.9722		31.0298	25.5319	34.4214
								48.3176					73.6547	17.1399	47.488	44.4444																													52.2222		29.8103	26.0993	38.724
								53.8358					75.6726	18.1914	49.2823	51.0882																													54.4444		29.1328	23.1206	36.3501
								34.8587					73.8789	19.3481	54.067	52.2337																													54.1667		34.1463	22.1277	40.8012
								32.5707					62.1076	22.6078	55.9809	53.3792																													60.4167		40.2439	21.7021	39.3175
								24.8991					35.6502	27.4448	61.4833	50.7446																													65.2778		36.9919	20.5674	44.2136
													34.1928	26.0778	60.4067	48.4536																													68.3333		48.2385	20.7092	43.6202
													67.9372	27.7603	52.9904	61.512																															56.5041	22.5532	45.1039
													71.6368	28.8118	51.3158	62.4284																															52.5745	24.8227	46.1424
													58.9686	28.4963	48.3254	58.1901																															50	21.7021	43.0267
														31.02	46.89	57.732																															52.981	28.0851	42.4332
														26.4984	45.6938	59.1065																															52.981	26.0993	44.9555
														23.6593	47.0096	59.5647																															58.5366	26.8085	43.9169
														21.1356	49.1627	62.0848																															58.8076	25.8156	41.8398
														23.8696	50.9569	65.2921																															65.1762	27.234	42.1365
														26.183	52.1531	66.7812																															63.8211	28.7943	47.4777
														27.9706	55.1435	65.8648																															65.3117	30.6383	47.0326
														21.9769	59.4498	56.8156																															63.2791	31.6312	49.1098
														19.5584	61.1244	55.8992																															54.4715	29.7872	49.2582
														15.5626	57.4163	52.1191																															50.9485	30.922	52.2255
														10.0946	52.3923	52.5773																															44.5799	32.9078	55.7864
														14.1956	57.0574	57.6174																															34.6883	32.766	57.5668
														15.4574	67.3445	50.1718																															33.0623	32.6241	57.8635
														13.1441	67.5837	46.9645																															37.3984	25.8156	61.1276
														13.5647	70.4545	47.4227																															39.4309	26.9504	59.3472
														8.4122	69.6172	42.268																															42.4119	25.6738	59.6439
														2.2082	76.7943	42.4971																															46.748	24.539	54.8961
														40.2734	65.311	40.8935																															52.5745	25.1064	52.819
														62.776	63.0383	44.4444																															47.1545	26.8085	52.3739
														59.9369		48.6827																															46.0705	28.5106	48.368
														35.6467		50.63																															55.0136	29.9291	50.4451
																52.5773																															57.9946	30.0709	51.3353
																54.2955																															73.5772	28.7943	48.0712
																58.1901																																30.3546	51.0386
																61.512																																29.078	49.4065
																65.063																																32.1986	49.2582
																61.1684																																33.4752	49.5549
																60.3666																																35.1773	48.368
																57.6174																																34.8936	48.2196
																55.7847																																37.7305	51.3353
																51.6609																																37.5887	51.632
																46.8499																																30.7801	48.6647
																43.8717																																30.3546	47.0326
																40.3207																																32.6241	44.8071
																43.4135																																31.4894	44.362
																54.8683																																29.3617	36.7953
																57.2738																																27.8014	35.6083
																59.1065																																26.383	33.6795
																58.8774																																25.2482	32.3442
																68.8431																																26.383	30.7122
																60.1375																																26.2411	25.5193
																57.2738																																28.9362	24.6291
																64.3757																																29.9291	22.2552
																																																28.9362	19.4362
																																																27.234	21.365
																																																26.6667	24.184
																																																25.3901	22.7003
																																																23.1206	18.6944
																																																21.844	20.178
																																																22.2695	20.4748
																																																20.1418	22.5519
																																																19.2908	21.6617
																																																23.5461	20.7715
																																																25.9574	23.4421
																																																27.8014	22.997
																																																27.5177	20.9199
																																																29.2199	22.8487
																																																30.0709	25.9644
																																																32.0567	22.5519
																																																33.4752	20.7715
																																																33.7589	19.7329
																																																33.7589	19.8813
																																																35.461	19.8813
																																																36.7376	21.6617
																																																37.305	21.9585
																																																37.7305	22.997
																																																40	24.0356
																																																40.2837	25.2226
																																																37.8723	25.3709
																																																40.1418	24.184
																																																41.2766	25.816
																																																35.3191	27.003
																																																33.3333	28.1899
																																																35.0355	27.8932
																																																38.2979	29.0801
																																																37.5887	30.1187
																																																35.8865	31.454
																																																35.8865	31.6024
																																																34.1844	29.0801
																																																31.2057	28.635
																																																33.4752	29.5252
																																																35.6028	31.7507
																																																36.7376	26.4095
																																																38.5816	29.2285
																																																34.6099	31.1573
																																																36.0284	30.5638
																																																38.2979	29.0801
																																																39.2908	27.1513
																																																37.1631	25.0742
																																																39.4326	25.3709
																																																41.1348	27.8932
																																																42.8369	29.2285
																																																41.7021	26.4095
																																																40.4255	24.3323
																																																44.9645	25.5193
																																																47.3759	27.7448
																																																46.9504	27.5964
																																																45.6738	28.4866
																																																44.2553	30.5638
																																																45.2482	29.9703
																																																47.9433	30.4154
																																																47.3759	31.6024
																																																45.2482	33.2344
																																																45.1064	33.2344
																																																39.8582	36.7953
																																																41.844	36.3501
																																																39.0071	37.8338
																																																40.1418	38.5757
																																																46.6667	36.6469
																																																49.5035	33.0861
																																																49.7872	33.5312
																																																52.0567	36.7953
																																																50.6383	42.5816
																																																46.8085	40.9496
																																																44.1135	39.0208
																																																48.9362	36.2018
																																																52.4823	35.6083
																																																51.6312	39.3175
																																																55.3191	36.2018
																																																55.7447	38.4273
																																																55.8865	38.1306
																																																51.3475	36.4985
																																																63.5461	38.1306
																																																65.2482	40.3561
																																																68.0851	39.7626
																																																71.3475	36.2018
																																																72.9078	38.8724
																																																74.1844	42.1365
																																																72.9078	42.8783
																																																72.4823	45.549
																																																70.922	43.6202
																																																68.9362	42.73
																																																67.234	44.5104
																																																66.8085	45.549
																																																68.3688	46.2908
																																																64.2553	47.181
																																																63.5461	48.5163
																																																60.8511	48.0712
																																																58.2979	50
																																																54.8936	49.5549
																																																56.4539	50.4451
																																																55.3191	53.1157
																																																56.1702	54.3027
																																																58.156	53.5608
																																																59.8582	52.819
																																																59.0071	50.2967
																																																60.5674	42.4332
																																																62.8369	44.0653
																																																67.0922	43.1751
																																																67.6596	45.6973
																																																67.0922	46.4392
																																																65.1064	44.5104
																																																65.1064	47.181
																																																62.9787	50.7418
																																																71.4894	51.9288
																																																76.0284	53.8576
																																																77.8723	54.5994
																																																82.5532	54.8961
																																																81.9858	53.1157
																																																82.5532	55.638
																																																82.2695	52.6706
																																																86.8085	55.7864
																																																90.7801	57.27
																																																90.4965	56.0831
																																																87.8014	61.4243
																																																95.6028	58.7537
																																																96.0284	59.1988
																																																95.3191	64.095
																																																98.8652	60.3858
																																																89.3617	61.276
																																																86.9504	58.457
																																																83.2624	62.7596
																																																83.2624	65.5786
																																																87.9433	64.8368
																																																84.1135	64.9852
																																																80.2837	60.2374
																																																76.1702	58.3086
																																																75.0355	60.6825
																																																75.0355	60.8309
																																																70.7801	63.3531
																																																72.3404	58.9021
																																																70.922	58.7537
																																																70.3546	63.2047
																																																71.773	58.9021
																																																70.6383	64.5401
																																																73.0496	66.1721
																																																77.7305	67.0623
																																																77.1631	66.7656
																																																64.6809	65.5786
																																																63.2624	61.5727
																																																60.4255	62.0178
																																																60.4255	59.1988
																																																61.2766	58.3086
																																																62.2695	55.0445
																																																61.2766	58.6053
																																																66.2411	60.8309
																																																66.5248	56.5282
																																																66.9504	55.1929
																																																65.3901	60.3858
																																																63.4043	65.2819
																																																60.5674	63.5015
																																																56.0284	68.546
																																																58.5816	70.3264
																																																58.2979	69.4362
																																																63.1206	67.0623
																																																69.2199	70.9199
																																																48.6525	72.4036
																																																48.3688	76.5579
																																																46.5248	76.5579
																																																50.2128	78.7834
																																																45.5319	74.9258
																																																43.2624	84.4214
																																																42.4113	83.3828
																																																40.8511	88.5757
																																																41.844	89.0208
																																																42.2695	90.8012
																																																40.7092	85.4599
																																																40.4255	83.6795
																																																42.695	80.4154
																																																44.539	78.635
																																																44.8227	75.3709
																																																43.8298	73.2938
																																																48.3688	71.365
																																																52.3404	72.4036
																																																47.0922	71.8101
																																																45.9574	70.9199
																																																47.9433	68.546
																																																49.6454	70.0297
																																																51.3475	69.7329
																																																53.4752	71.2166
																																																53.4752	72.1068
																																																55.3191	73.8872
																																																57.8723	68.9911
																																																59.5745	71.2166
																																																50.6383	68.2493
																																																54.4681	65.4303
																																																57.0213	74.4807
																																																56.4539	77.5964
																																																54.0426	79.822
																																																51.773	82.1958
																																																49.7872	81.3056
																																																53.0496	77.5964
																																																49.7872	75.6677
																																																47.6596	75.0742
																																																53.4752	78.4866
																																																68.9362	77.8932
																																																61.2766	79.822
																																																58.156	82.9377
																																																58.5816	84.5697
																																																73.4752	86.9436
																																																77.7305	83.2344
																																																	85.4599
																																																	83.6795
																																																	85.4599
																																																	92.1365
																																																	93.1751
																																																	82.4926
																																																	84.8665
																																																	94.9555
																																																	95.2522
																																																	63.2047
																																																	67.2107
																																																	68.9911
																																																	68.8427


















































[truncated: 3 more columns]

## Sheet: Suppl. Fig. 13
Source data for Supplementary Figure 13: Measurement of the Posterior to Anterior extend of Hoxd4, Cdx2 and Hoxb9 expression at D7
	Posterior-Anterior expression.	Total length	% of PA			Posterior-Anterior expression.	Total length	%			Posterior-Anterior expression.	Total	percentage
	Hoxd4	embryoid	length			Cdx2	embryoid	P-A			Hoxb9	length	P-A
						µm	µm				µm	µm
1	1533	2093	73.24		1	627	1624	38.61		1	287	1911	15.02
2	1000	1480	67.57		2	453	1426	31.77		2	222	1436	15.46
3	995	1457	68.29		3	492	1686	29.18		3	401	1307	30.68
4	811	1275	63.61		4	508	1366	37.19		4	391	1219	32.08
5	932	1243	74.98		5	495	1371	36.11		5	334	1297	25.75
6	1248	1476	84.55		6	490	1388	35.30		6	344	1469	23.42
7	1546	1742	88.75		7	362	1822	19.87		7	283	1550	18.26
8	928	1338	69.36		8	546	1833	29.79		8	363	1524	23.82
9	1065	1400	76.07		9	496	1339	37.04		9	289	1479	19.54
10	1098	1645	66.75		10	512	1512	33.86		10	350	1431	24.46
11	1239	1489	83.21		11	507	1558	32.54		11	221	1559	14.18
12	1016	1239	82.00		12	583	1639	35.57		12	379	1672	22.67
13	909	1458	62.35		13	575	1409	40.81		N=12		Mean	22.11
14	809	1167	69.32		14	623	1498	41.59		1 exp		St deviation	5.41
15	1209	1600	75.56		15	543	1736	31.28
16	870	1206	72.14		16	482	1308	36.85
17	733	1009	72.65		17	438	1573	27.84
18	693	1153	60.10		18	446	1239	36.00
19	899	1526	58.91		19	495	1166	42.45
20	990	1654	59.85		20	549	1131	48.54
21	1153	1389	83.01		N = 20		Mean	35.11
22	1035	1359	76.16		1 exp.		St. Deviation	7.02
23	1036	1555	66.62
N = 23		Mean	75.23
1 Exp.		St. Deviation	4.68
